# Supplementary material for: Genome-wide divergence, haplotype distribution and population demographic histories for Gossypium hirsutum and Gossypium barbadense as revealed by genome-anchored SNPs
Source: Sci Rep. 2017 Jan 27;7:41285. doi: 10.1038/srep41285 (PMC5269598; doi:10.1038/srep41285)
Supplement: Supporting Tables [file srep41285-s6.xls]

## Sheet: Table S1
GBS CODE	ACC NO	PI NO	STATUS	SPECIES	ENTRY NAME	COUNTRY	STATE	CONTINENT
GH201	SA2234	607160	SA	G. hirsutum	8101-73	ALBANIA	LUSHNJA	EAST EUROPE
GH193	SA1759	606817	SA	G. hirsutum	CHACO 510 INTA	ARGENTINA		SOUTH AMERICA
GH194	SA1760	606818	SA	G. hirsutum	GRINGO INTA	ARGENTINA		SOUTH AMERICA
GH195	SA1761	606819	SA	G. hirsutum	GUAZUNCHO 2 INTA	ARGENTINA		SOUTH AMERICA
GH137	SA1311	529367	SA	G. hirsutum	KIMDELL-1	AUSTRALIA	NEW SOUTH WALES	AUSTRALIA
GH202	SA2241	607166	SA	G. hirsutum	SIOKRA 104-90	AUSTRALIA		AUSTRALIA
GH321	TX0807	529821	TX	G. hirsutum		BAHAMAS	ELEUTHERA	CENTRAL AMERICA
GH370	TX1342	530070	TX	G. hirsutum		BAHAMAS	EXUMA	CENTRAL AMERICA
GH487	TX2413	607719	TX	G. hirsutum		BAHAMAS	HARBOUR ISLAND	CENTRAL AMERICA
GH320	TX0804	529818	TX	G. hirsutum		BAHAMAS	NEW PROVIDENCE	CENTRAL AMERICA
GH439	TX1875	530506	TX	G. hirsutum		BARBADOS		CENTRAL AMERICA
GH440	TX1877	530508	TX	G. hirsutum		BARBADOS		CENTRAL AMERICA
GH360	TX1238	529998	TX	G. hirsutum		BELIZE	BELIZE	CENTRAL AMERICA
GH317	TX0792	265181	TX	G. hirsutum		BELIZE	COROZAL	CENTRAL AMERICA
GH314	TX0778	265161	TX	G. hirsutum		BELIZE	STAN CREEK	CENTRAL AMERICA
GH315	TX0781	265170	TX	G. hirsutum		BELIZE	TOLEDO	CENTRAL AMERICA
GH382	TX1422	530113	TX	G. hirsutum		BRAZIL	BAHIA	SOUTH AMERICA
GH489	TX2483	607788	TX	G. hirsutum		BRAZIL	BAHIA	SOUTH AMERICA
GH359	TX1196	376029	TX	G. hirsutum		BRAZIL	CEARA	SOUTH AMERICA
GH492	TX2494	607799	TX	G. hirsutum		BRAZIL	CEARA	SOUTH AMERICA
GH135	SA1302	529358	SA	G. hirsutum	DEL CERRO	BRAZIL	MINAS GERAIS	SOUTH AMERICA
GH136	SA1304	529360	SA	G. hirsutum	IAC-RM 4-SM5	BRAZIL	MINAS GERAIS	SOUTH AMERICA
GH363	TX1249	530008	TX	G. hirsutum		BRAZIL	PARA	SOUTH AMERICA
GH488	TX2415	607720	TX	G. hirsutum		BRAZIL	PARAIBA	SOUTH AMERICA
GH357	TX1191	376041	TX	G. hirsutum		BRAZIL	PERNAMBUCO	SOUTH AMERICA
GH381	TX1416	476961	TX	G. hirsutum		BRAZIL	PERNAMBUCO	SOUTH AMERICA
GH486	TX2408	607714	TX	G. hirsutum		BRAZIL	PERNAMBUCO	SOUTH AMERICA
GH490	TX2487	607792	TX	G. hirsutum		BRAZIL	PIAUI	SOUTH AMERICA
GH339	TX1029	529898	TX	G. hirsutum		BRAZIL	RIO GRANDE DO NORTE	SOUTH AMERICA
GH147	SA1348	529404	SA	G. hirsutum	IAC 17	BRAZIL	SAO PAULO	SOUTH AMERICA
GH152	SA1408	529463	SA	G. hirsutum	BULGARIA 432	BULGARIA		EAST EUROPE
GH186	SA1725	532790	SA	G. hirsutum	BALKAN	BULGARIA		EAST EUROPE
GH187	SA1727	532792	SA	G. hirsutum	GARANT	BULGARIA		EAST EUROPE
GH127	SA1269	529325	SA	G. hirsutum	REBA B50	CHAD		AFRICA
GH142	SA1327	529383	SA	G. hirsutum	F 280	CHAD		AFRICA
GH143	SA1329	529385	SA	G. hirsutum	PAN 575	CHAD		AFRICA
GH448	TX1957	530588	TX	G. hirsutum		COLOMBIA	ARAUCA	SOUTH AMERICA
GH353	TX1141		TX	G. hirsutum		COLOMBIA	ATLANTICO	SOUTH AMERICA
GH368	TX1291	293314	TX	G. hirsutum		COLOMBIA	ATLANTICO	SOUTH AMERICA
GH342	TX1061	529915	TX	G. hirsutum		COLOMBIA	BOLIVAR	SOUTH AMERICA
GH446	TX1938	530569	TX	G. hirsutum		COLOMBIA	BOLIVAR	SOUTH AMERICA
GH444	TX1926	530557	TX	G. hirsutum		COLOMBIA	CALDAS	SOUTH AMERICA
GH329	TX0937	529867	TX	G. hirsutum		COLOMBIA	CUNDINAMARCA	SOUTH AMERICA
GH350	TX1128	529958	TX	G. hirsutum		COLOMBIA	META	SOUTH AMERICA
GH447	TX1941	530572	TX	G. hirsutum		COLOMBIA	NORTE DE SANTANDER	SOUTH AMERICA
GH429	TX1721	530352	TX	G. hirsutum		COLOMBIA	SAN ANDRES ISLAND	SOUTH AMERICA
GH343	TX1064	529918	TX	G. hirsutum		COLOMBIA	SUCRE	SOUTH AMERICA
GH351	TX1130	529960	TX	G. hirsutum		COLOMBIA	TOLIMA	SOUTH AMERICA
GH443	TX1925		TX	G. hirsutum		COLOMBIA	VALLE	SOUTH AMERICA
GH376	TX1375	406744	TX	G. hirsutum		COSTA RICA	CARTAGO	CENTRAL AMERICA
GH318	TX0801	256512	TX	G. hirsutum		CUBA		CENTRAL AMERICA
GH319	TX0803		TX	G. hirsutum		CUBA		CENTRAL AMERICA
GH435	TX1841	530472	TX	G. hirsutum		DESIRADE	DESIRADE	CENTRAL AMERICA
GH478	TX2278	501458	TX	G. hirsutum		DOMINICAN REP.	DISTRITO	CENTRAL AMERICA
GH432	TX1824		TX	G. hirsutum		DOMINICAN REP.	MONTE-CRISTI	CENTRAL AMERICA
GH409	TX1579	530210	TX	G. hirsutum		DOMINICAN REP.	NACIONAL	CENTRAL AMERICA
GH433	TX1826		TX	G. hirsutum		DOMINICAN REP.	SAN PEDRO DE MACORIS	CENTRAL AMERICA
GH407	TX1577	530208	TX	G. hirsutum		DOMINICAN REP.	SANTIAGO	CENTRAL AMERICA
GH295	TX0380	163012	TX	G. hirsutum		EL SALVADOR		CENTRAL AMERICA
GH196	SA1766	606821	SA	G. hirsutum	CEDIX	EL SALVADOR		CENTRAL AMERICA
GH335	TX1009	163012	TX	G. hirsutum		EL SALVADOR	SANTA ANA	CENTRAL AMERICA
GH114	SA1205	529270	SA	G. hirsutum	CB 4012 KING KARAJAZSY	GEORGIA		EAST EUROPE
GH474	TX2251		TX	G. hirsutum		GRAND CAYMAN	GRAND CAYMAN	CENTRAL AMERICA
GH476	TX2254	501434	TX	G. hirsutum		GRAND CAYMAN	GRAND CAYMAN	CENTRAL AMERICA
GH92	SA01070	529139	SA	G. hirsutum	CB 2840	GREECE		EUROPE
GH107	SA1166		SA	G. hirsutum	CHRISTIDIS 53D7	GREECE		EUROPE
GH162	SA1441	529495	SA	G. hirsutum	1OE	GREECE		EUROPE
GH163	SA1442	529496	SA	G. hirsutum	4S-180	GREECE		EUROPE
GH323	TX0853	529844	TX	G. hirsutum		GRENADA		CENTRAL AMERICA
GH324	TX0856	529845	TX	G. hirsutum		GRENADA		CENTRAL AMERICA
GH333	TX0984	529882	TX	G. hirsutum		GUADELOUPE	GUADELOUPE	CENTRAL AMERICA
GH416	TX1630	530261	TX	G. hirsutum		GUADELOUPE	GUADELOUPE	CENTRAL AMERICA
GH454	TX2058	530688	TX	G. hirsutum		GUADELOUPE	GUADELOUPE	CENTRAL AMERICA
GH287	TX0188	163732	TX	G. hirsutum		GUATEMALA	BAJA VERAPAZ	CENTRAL AMERICA
GH385	TX1443	438584	TX	G. hirsutum		GUATEMALA	BAJA VERAPAZ	CENTRAL AMERICA
GH280	TX0098	163702	TX	G. hirsutum		GUATEMALA	CHIQUIMULA	CENTRAL AMERICA
GH285	TX0123	163713	TX	G. hirsutum		GUATEMALA	CHIQUIMULA	CENTRAL AMERICA
GH291	TX0249	163700	TX	G. hirsutum		GUATEMALA	CHIQUIMULA	CENTRAL AMERICA
GH282	TX0107	163734	TX	G. hirsutum		GUATEMALA	GUATEMALA(DEPT)	CENTRAL AMERICA
GH290	TX0242	163607	TX	G. hirsutum		GUATEMALA	HUEHUETENANGO	CENTRAL AMERICA
GH355	TX1166	304771	TX	G. hirsutum		GUATEMALA	HUEHUETENANGO	CENTRAL AMERICA
GH301	TX0637	158462	TX	G. hirsutum		GUATEMALA	ISABAL	CENTRAL AMERICA
GH345	TX1094	529930	TX	G. hirsutum		GUATEMALA	ISABAL	CENTRAL AMERICA
GH281	TX0104	163676	TX	G. hirsutum		GUATEMALA	JALAPA	CENTRAL AMERICA
GH289	TX0228	163672	TX	G. hirsutum		GUATEMALA	JALAPA	CENTRAL AMERICA
GH278	TX0093	163654	TX	G. hirsutum		GUATEMALA	JUTIAPA	CENTRAL AMERICA
GH284	TX0119	163645	TX	G. hirsutum		GUATEMALA	JUTIAPA	CENTRAL AMERICA
GH296	TX0459	158512	TX	G. hirsutum		GUATEMALA	PETEN	CENTRAL AMERICA
GH286	TX0149	163609	TX	G. hirsutum		GUATEMALA	SANTA ROSA	CENTRAL AMERICA
GH276	TX0085		TX	G. hirsutum		GUATEMALA	SUCHITEPEQUEZ	CENTRAL AMERICA
GH277	TX0087	153975	TX	G. hirsutum		GUATEMALA	SUCHITEPEQUEZ	CENTRAL AMERICA
GH279	TX0094	163722	TX	G. hirsutum		GUATEMALA	ZACAPA	CENTRAL AMERICA
GH283	TX0115	163727	TX	G. hirsutum		GUATEMALA	ZACAPA	CENTRAL AMERICA
GH303	TX0686	163720	TX	G. hirsutum		GUATEMALA	ZACAPA	CENTRAL AMERICA
GH4	SA0066	528477	SA	G. hirsutum	KEKCHI CLEAN SEED	GUATEMALA		CENTRAL AMERICA
GH327	TX0898	529862	TX	G. hirsutum		HAITI		CENTRAL AMERICA
GH410	TX1585	530216	TX	G. hirsutum		HAITI		CENTRAL AMERICA
GH411	TX1590		TX	G. hirsutum		HAITI		CENTRAL AMERICA
GH412	TX1597		TX	G. hirsutum		HAITI		CENTRAL AMERICA
GH434	TX1829	530460	TX	G. hirsutum		HAITI		CENTRAL AMERICA
GH304	TX0691	265134	TX	G. hirsutum		HONDURAS	CHOLUTECA	CENTRAL AMERICA
GH305	TX0704	265142	TX	G. hirsutum		HONDURAS	CORTES	CENTRAL AMERICA
GH306	TX0706	265142	TX	G. hirsutum		HONDURAS	CORTES	CENTRAL AMERICA
GH57	SA0624A		SA	G. hirsutum	CB 2544	INDIA		ASIA
GH58	SA0629	528881	SA	G. hirsutum	CB 2555	INDIA		ASIA
GH59	SA0633	528883	SA	G. hirsutum	CB 2548	INDIA		ASIA
GH121	SA1252	529313	SA	G. hirsutum	CX 349 CB 3832	IRAN		ASIA
GH122	SA1254	529315	SA	G. hirsutum	152F CB 3834	IRAN		ASIA
GH140	SA1323	529379	SA	G. hirsutum	HAR T 120-7	IVORY COAST		AFRICA
GH141	SA1325	529381	SA	G. hirsutum	HAR U 585-12	IVORY COAST		AFRICA
GH472	TX2237	501417	TX	G. hirsutum		JAMAICA	CORNWALL	CENTRAL AMERICA
GH470	TX2219	501399	TX	G. hirsutum		JAMAICA	MIDDLESEX	CENTRAL AMERICA
GH331	TX0967	529880	TX	G. hirsutum		JAMAICA	SURREY	CENTRAL AMERICA
GH413	TX1603	530234	TX	G. hirsutum		LES SAINTES	LES SAINTES	CENTRAL AMERICA
GH226	SA2596	536498	SA	G. hirsutum	KLM-2017	MALDIVES		ASIA
GH227	SA2597	536499	SA	G. hirsutum	KLM-2026	MALDIVES		ASIA
GH453	TX2045	530675	TX	G. hirsutum		MARIE GALANTE	MARIE GALANTE	CENTRAL AMERICA
GH399	TX1534	530165	TX	G. hirsutum		MARTINIQUE	MARTINIQUE	CENTRAL AMERICA
GH430	TX1801	530432	TX	G. hirsutum		MARTINIQUE	MARTINIQUE	CENTRAL AMERICA
GH364	TX1257	530014	TX	G. hirsutum		MEXICO	BAJA CALIFORNIA	NORTH AMERICA
GH299	TX0495	158576	TX	G. hirsutum		MEXICO	CAMPECHE	NORTH AMERICA
GH451	TX2003	530634	TX	G. hirsutum		MEXICO	CAMPECHE	NORTH AMERICA
GH456	TX2081	501488	TX	G. hirsutum		MEXICO	CAMPECHE	NORTH AMERICA
GH275	TX0034	154048	TX	G. hirsutum		MEXICO	CHIAPAS	NORTH AMERICA
GH297	TX0469	154075	TX	G. hirsutum		MEXICO	CHIAPAS	NORTH AMERICA
GH346	TX1105	529939	TX	G. hirsutum		MEXICO	CHIAPAS	NORTH AMERICA
GH356	TX1168	304774	TX	G. hirsutum		MEXICO	CHIAPAS	NORTH AMERICA
GH371	TX1349	530077	TX	G. hirsutum		MEXICO	COLIMA	NORTH AMERICA
GH388	TX1472	530151	TX	G. hirsutum		MEXICO	COLIMA	NORTH AMERICA
GH273	TX0002	153982	TX	G. hirsutum		MEXICO	GUERRERO	NORTH AMERICA
GH293	TX0315	165334	TX	G. hirsutum		MEXICO	GUERRERO	NORTH AMERICA
GH397	TX1529	530160	TX	G. hirsutum		MEXICO	GUERRERO	NORTH AMERICA
GH484	TX2380	607695	TX	G. hirsutum		MEXICO	JALISCO	NORTH AMERICA
GH348	TX1113	529947	TX	G. hirsutum		MEXICO	MICHOACAN	NORTH AMERICA
GH349	TX1117	529951	TX	G. hirsutum		MEXICO	MICHOACAN	NORTH AMERICA
GH398	TX1530	530161	TX	G. hirsutum		MEXICO	MICHOACAN	NORTH AMERICA
GH310	TX0752	201587	TX	G. hirsutum		MEXICO	MORELOS	NORTH AMERICA
GH288	TX0189	165234	TX	G. hirsutum		MEXICO	OAXACA	NORTH AMERICA
GH292	TX0281	165299	TX	G. hirsutum		MEXICO	OAXACA	NORTH AMERICA
GH493	TX2515	607820	TX	G. hirsutum		MEXICO	OAXACA	NORTH AMERICA
GH274	TX0006	153988	TX	G. hirsutum		MEXICO	PUEBLA	NORTH AMERICA
GH309	TX0746	189534	TX	G. hirsutum		MEXICO	PUEBLA	NORTH AMERICA
GH449	TX1975		TX	G. hirsutum		MEXICO	QUINTANA ROO	NORTH AMERICA
GH458	TX2098	501505	TX	G. hirsutum		MEXICO	QUINTANA ROO	NORTH AMERICA
GH313	TX0776	235550	TX	G. hirsutum		MEXICO	SINALOA	NORTH AMERICA
GH455	TX2076	501483	TX	G. hirsutum		MEXICO	TABASCO	NORTH AMERICA
GH347	TX1112	529946	TX	G. hirsutum		MEXICO	TAMAULIPAS	NORTH AMERICA
GH387	TX1459	530139	TX	G. hirsutum		MEXICO	TAMAULIPAS	NORTH AMERICA
GH311	TX0755	201591	TX	G. hirsutum		MEXICO	VERACRUZ	NORTH AMERICA
GH330	TX0948	529873	TX	G. hirsutum		MEXICO	VERACRUZ	NORTH AMERICA
GH298	TX0488	158547	TX	G. hirsutum		MEXICO	YUCATAN	NORTH AMERICA
GH300	TX0619	154058	TX	G. hirsutum		MEXICO	YUCATAN	NORTH AMERICA
GH340	TX1039	341877	TX	G. hirsutum		MEXICO	YUCATAN	NORTH AMERICA
GH457	TX2089	529353	TX	G. hirsutum		MEXICO	YUCATAN	NORTH AMERICA
GH133	SA1297	529354	SA	G. hirsutum	A-618	MOZAMBIQUE		AFRICA
GH134	SA1298	529354	SA	G. hirsutum	A-637	MOZAMBIQUE		AFRICA
GH469	TX2217		TX	G. hirsutum		NETHERLANDS	ARUBA	EUROPE
GH468	TX2207	501387	TX	G. hirsutum		NETHERLANDS	BONAIRE	EUROPE
GH308	TX0718	265152	TX	G. hirsutum		NICARAGUA	CHINANDEGA	CENTRAL AMERICA
GH307	TX0713	265149	TX	G. hirsutum		NICARAGUA	GRANANDA	CENTRAL AMERICA
GH336	TX1010	196582	TX	G. hirsutum		NICARAGUA	MADRIZ	CENTRAL AMERICA
GH383	TX1429	420827	TX	G. hirsutum		NICARAGUA	MANAGUA	CENTRAL AMERICA
GH378	TX1391		TX	G. hirsutum		NICARAGUA	ZELAYA	CENTRAL AMERICA
GH218	SA2356	607222	SA	G. hirsutum	FUNTUA FT-5	NIGERIA	NIGER	AFRICA
GH90	SA1053	529122	SA	G. hirsutum	108F	PAKISTAN		ASIA
GH117	SA1232	529296	SA	G. hirsutum	AC 134 CB 4029	PAKISTAN		ASIA
GH119	SA1238	529301	SA	G. hirsutum	PAK 4F CB 4025	PAKISTAN		ASIA
GH332	TX0974		TX	G. hirsutum		PANAMA		CENTRAL AMERICA
GH369	TX1315	530050	TX	G. hirsutum		PANAMA	COCLE	CENTRAL AMERICA
GH294	TX0375	162895	TX	G. hirsutum		PARAGUAY		SOUTH AMERICA
GH198	SA1950	606993	SA	G. hirsutum	REBA B50	PARAGUAY		SOUTH AMERICA
GH200	SA2223	607158	SA	G. hirsutum	REBA 288	PARAGUAY		SOUTH AMERICA
GH482	TX2328	607654	TX	G. hirsutum		PARAGUAY	LA CORDILLERA	SOUTH AMERICA
GH61	SA0680	528889	SA	G. hirsutum	LINTSING SZE TZE 4B	PR CHINA		ASIA
GH145	SA1345		SA	G. hirsutum	KIANGSU COTTON	PR CHINA		ASIA
GH146	SA1346	529402	SA	G. hirsutum	LOU MIENNE	PR CHINA		ASIA
GH157	SA1418	529473	SA	G. hirsutum	TO-MAO #1	PR CHINA		ASIA
GH159	SA1424	529479	SA	G. hirsutum	LIAOYAMG SHORT BRANCH	PR CHINA		ASIA
GH160	SA1426	529481	SA	G. hirsutum	LONG FIBER #1	PR CHINA		ASIA
GH234	SA3198		SA	G. hirsutum	SHAN 4	PR CHINA		ASIA
GH235	SA3206		SA	G. hirsutum	ZHOPNG MIAN SUO 8 HAO	PR CHINA		ASIA
GH236	SA3207		SA	G. hirsutum	ZHOPNG MIAN SUO 9 HAO	PR CHINA		ASIA
GH153	SA1411	529466	SA	G. hirsutum	CHIENG-YANG-HUNG-MIAO	PR CHINA	HENAN	ASIA
GH154	SA1413	529468	SA	G. hirsutum	HSING-TAI #68-71	PR CHINA	HOBEI	ASIA
GH156	SA1416	529471	SA	G. hirsutum	TING-SHEN XIAO PAI KAI	PR CHINA	HOBEI	ASIA
GH158	SA1422		SA	G. hirsutum	JIANGSU #1	PR CHINA	JIANGSU	ASIA
GH161	SA1429	420827	SA	G. hirsutum	NANGING #23	PR CHINA	JIANGSU	ASIA
GH155	SA1415	529470	SA	G. hirsutum	SHANTUNG XIAO KWANA HSU	PR CHINA	SHANTUNG	ASIA
GH326	TX0883	529857	TX	G. hirsutum		PUERTO RICO	PUERTO RICO	CENTRAL AMERICA
GH361	TX1243	530003	TX	G. hirsutum		PUERTO RICO	PUERTO RICO	CENTRAL AMERICA
GH479	TX2282	501462	TX	G. hirsutum		PUERTO RICO	PUERTO RICO	CENTRAL AMERICA
GH480	TX2300	501480	TX	G. hirsutum		PUERTO RICO	PUERTO RICO	CENTRAL AMERICA
GH151	SA1406	529461	SA	G. hirsutum	S4727	RUSSIA	KAZAKHASTAN	EAST EUROPE
GH223	SA2558	630181	SA	G. hirsutum	RUSSCOT-1	RUSSIA	ST PETERSBURG	EAST EUROPE
GH224	SA2562	630185	SA	G. hirsutum	RUSSCOT-5	RUSSIA	ST PETERSBURG	EAST EUROPE
GH11	SA0216	606926	SA	G. hirsutum	K3108 (NAVROTSKY)	RUSSIA		EAST EUROPE
GH12	SA0220	606929	SA	G. hirsutum	K-2102 VAR. 182 AK-DJURA	RUSSIA		EAST EUROPE
GH13	SA0223	528596	SA	G. hirsutum	K3112, 915 PIONEER	RUSSIA		EAST EUROPE
GH246	SA3343		SA	G. hirsutum	VIR-7074 LAS BRENAS 341	RUSSIA (ARGENTINA)	ST PETERSBURG	EAST EUROPE
GH247	SA3344		SA	G. hirsutum	VIR-7075 J. BREBBIA 83	RUSSIA (ARGENTINA)	ST PETERSBURG	EAST EUROPE
GH243	SA3332		SA	G. hirsutum	VIR-7064 ALLEN-151	RUSSIA (CAMEROONS)	ST PETERSBURG	EAST EUROPE
GH245	SA3340		SA	G. hirsutum	VIR-7071 LAMBRIGHT x 15-4	RUSSIA (CAMEROONS)	ST PETERSBURG	EAST EUROPE
GH259	SA3434		SA	G. hirsutum	VIR-7202 ALABAR 637	RUSSIA (ETHIOPIA)	ST PETERSBURG	EAST EUROPE
GH240	SA3256		SA	G. hirsutum	VIR-6615 MCU-5	RUSSIA (INDIA)	ST PETERSBURG	EAST EUROPE
GH241	SA3259		SA	G. hirsutum	VIR-6617 SS-265	RUSSIA (INDIA)	ST PETERSBURG	EAST EUROPE
GH254	SA3395		SA	G. hirsutum	VIR-7129 JEREZ	RUSSIA (SPAIN)	ST PETERSBURG	EAST EUROPE
GH255	SA3396		SA	G. hirsutum	VIR-7130 AMDALUCIA	RUSSIA (SPAIN)	ST PETERSBURG	EAST EUROPE
GH256	SA3397		SA	G. hirsutum	VIR-7131 INTA 100	RUSSIA (SPAIN)	ST PETERSBURG	EAST EUROPE
GH257	SA3401		SA	G. hirsutum	VIR-7135 PROMESE	RUSSIA (SPAIN)	ST PETERSBURG	EAST EUROPE
GH262	SA3456		SA	G. hirsutum	VIR-7235 ALEPPO-40	RUSSIA (SYRIA)	ST PETERSBURG	EAST EUROPE
GH263	SA3457		SA	G. hirsutum	VIR-7236 ALEPPO-45	RUSSIA (SYRIA)	ST PETERSBURG	EAST EUROPE
GH265	SA3488		SA	G. hirsutum	VIR-7588 ALLEPO (6)	RUSSIA (SYRIA)	ST PETERSBURG	EAST EUROPE
GH242	SA3273		SA	G. hirsutum	VIR-6637 STONEVILLE-20	RUSSIA (UNITED STATES)	ST PETERSBURG	EAST EUROPE
GH244	SA3338		SA	G. hirsutum	VIR-7070-1 LAMBRIGHT gz-5	RUSSIA (UNITED STATES)	ST PETERSBURG	EAST EUROPE
GH248	SA3358		SA	G. hirsutum	VIR-7092 COKER 5110	RUSSIA (UNITED STATES)	ST PETERSBURG	EAST EUROPE
GH249	SA3359		SA	G. hirsutum	VIR-7093 McNAIR 511	RUSSIA (UNITED STATES)	ST PETERSBURG	EAST EUROPE
GH250	SA3360		SA	G. hirsutum	VIR-7094 COKER 310	RUSSIA (UNITED STATES)	ST PETERSBURG	EAST EUROPE
GH252	SA3366		SA	G. hirsutum	VIR-7100 ROWDEN UKB	RUSSIA (UNITED STATES)	ST PETERSBURG	EAST EUROPE
GH260	SA3441		SA	G. hirsutum	VIR-7220 COKER-417	RUSSIA (UNITED STATES)	ST PETERSBURG	EAST EUROPE
GH264	SA3473		SA	G. hirsutum	VIR-7258 McNAIR 220	RUSSIA (UNITED STATES)	ST PETERSBURG	EAST EUROPE
GH-253	SA3386		SA	G. hirsutum	VIR-7120 STONEVILLE 7A	RUSSIA (UNITED STATES)	ST PETERSBURG	EAST EUROPE
GH251	SA3361		SA	G. hirsutum	VIR-7095 CINDAD CARO	RUSSIA (VENEZUELA)	ST PETERSBURG	EAST EUROPE
GH261	SA3452		SA	G. hirsutum	VIR-7231 DEF-1	RUSSIA(BANGLADESH)	ST PETERSBURG	EAST EUROPE
GH417	TX1634	530265	TX	G. hirsutum		SAINT LUCIA		CENTRAL AMERICA
GH437	TX1870	530501	TX	G. hirsutum		SAINT LUCIA		CENTRAL AMERICA
GH438	TX1872	530503	TX	G. hirsutum		SAINT LUCIA		CENTRAL AMERICA
GH79	SA0984	529882	SA	G. hirsutum	A 2106	SOUTH AFRICA		AFRICA
GH208	SA2325	607192	SA	G. hirsutum	KOMATI	SOUTH AFRICA	RUSTENBURG	AFRICA
GH209	SA2326	607193	SA	G. hirsutum	SABIE	SOUTH AFRICA	RUSTENBURG	AFRICA
GH210	SA2330	607197	SA	G. hirsutum	MARICO (SMOOTH)	SOUTH AFRICA	RUSTENBURG	AFRICA
GH211	SA2331	607198	SA	G. hirsutum	MARICO (HAIRY)	SOUTH AFRICA	RUSTENBURG	AFRICA
GH212	SA2332	607199	SA	G. hirsutum	LIMPOPO	SOUTH AFRICA	RUSTENBURG	AFRICA
GH213	SA2333	607200	SA	G. hirsutum	SATARA	SOUTH AFRICA	RUSTENBURG	AFRICA
GH214	SA2334	607201	SA	G. hirsutum	448	SOUTH AFRICA	RUSTENBURG	AFRICA
GH215	SA2335	607202	SA	G. hirsutum	SELECTION FROM MKUZE	SOUTH AFRICA	RUSTENBURG	AFRICA
GH216	SA2336	607203	SA	G. hirsutum	LBS 87/239	SOUTH AFRICA	RUSTENBURG	AFRICA
GH217	SA2339	607206	SA	G. hirsutum	SEL. FROM NEBO 180	SOUTH AFRICA	RUSTENBURG	AFRICA
GH225	SA2589	630203	SA	G. hirsutum	KL 85/335	SOUTH AFRICA		AFRICA
GH191	SA1757	606815	SA	G. hirsutum	CRISTINA	SPAIN		EUROPE
GH192	SA1758	606816	SA	G. hirsutum	VICTORIA	SPAIN		EUROPE
GH404	TX1557	530188	TX	G. hirsutum		ST. BARTHELEMY	ST. BARTHELEMY	CENTRAL AMERICA
GH436	TX1866	530497	TX	G. hirsutum		ST. VINCENT & GRE.	ST. VINCENT	CENTRAL AMERICA
GH128	SA1274	529330	SA	G. hirsutum	ALBACALA 72	SWAZILAND		AFRICA
GH129	SA1275	529331	SA	G. hirsutum	ALA 70-1	SWAZILAND		AFRICA
GH150	SA1395	529450	SA	G. hirsutum	ALEPPO I	SYRIA		AFRICA
GH130	SA1285	529341	SA	G. hirsutum	UK 64	TANZANIA		AFRICA
GH131	SA1286	529342	SA	G. hirsutum	UKA B1-(72) 047	TANZANIA		AFRICA
GH132	SA1295	529351	SA	G. hirsutum	UKA S1 (72) 070	TANZANIA		AFRICA
GH123	SA1262	529318	SA	G. hirsutum	ALLEN 333	TOGO		AFRICA
GH6	SA0150	606885	SA	G. hirsutum	COLOMBIA UA 5-1	TRINIDAD & TOBAGO		SOUTH AMERICA
GH7	SA0159	606892	SA	G. hirsutum	TIPO CHACO UA 4-4	TRINIDAD & TOBAGO		SOUTH AMERICA
GH8	SA0164	606893	SA	G. hirsutum	NARIAMA S.P. 88, UA 8-27	TRINIDAD & TOBAGO		SOUTH AMERICA
GH9	SA0183	606908	SA	G. hirsutum	UA 7-10	TRINIDAD & TOBAGO		SOUTH AMERICA
GH10	SA0186	606910	SA	G. hirsutum	FELISTANA UA-7-18	TRINIDAD & TOBAGO		SOUTH AMERICA
GH460	TX2127	501308	TX	G. hirsutum		TRINIDAD & TOBAGO	CARONI	SOUTH AMERICA
GH466	TX2192	501372	TX	G. hirsutum		TRINIDAD & TOBAGO	CURACAO	SOUTH AMERICA
GH463	TX2169	501349	TX	G. hirsutum		TRINIDAD & TOBAGO	NARIVA	SOUTH AMERICA
GH464	TX2174	501354	TX	G. hirsutum		TRINIDAD & TOBAGO	ST. ANDREWS	SOUTH AMERICA
GH465	TX2176	501356	TX	G. hirsutum		TRINIDAD & TOBAGO	ST. DAVID	SOUTH AMERICA
GH56	SA0585	528868	SA	G. hirsutum	CB 2528	TURKEY		EUROPE
GH60	SA0669		SA	G. hirsutum	CB 2679	TURKEY		EUROPE
GH33	SA0333	528672	SA	G. hirsutum	UGANDA B31	UGANDA		AFRICA
GH48	SA0502	528806	SA	G. hirsutum	UGANDA 8-9	UGANDA		AFRICA
GH120	SA1246	529308	SA	G. hirsutum	SATU 65 CB 4033	UGANDA		AFRICA
GH124	SA1263	529319	SA	G. hirsutum	ALBACALA 7	UGANDA		AFRICA
GH125	SA1265	529321	SA	G. hirsutum	ALBACALA	UGANDA		AFRICA
GH126	SA1266	529322	SA	G. hirsutum	CA 17	UGANDA		AFRICA
GH373	TX1371	530099	TX	G. hirsutum		UK VIRGIN IS.	VIRGIN GORDA	CENTRAL AMERICA
GH37	SA0400	528722	SA	G. hirsutum	CARTER LONG STAPLE	UNITED STATES		NORTH AMERICA
GH73	SA0907	528994	SA	G. hirsutum	MEADE 14-2	UNITED STATES		NORTH AMERICA
GH77	SA0965	529035	SA	G. hirsutum	PLAINS	UNITED STATES	ALABAMA	NORTH AMERICA
GH222	SA2519	607343	SA	G. hirsutum	AUB 612 RNR	UNITED STATES	ALABAMA	NORTH AMERICA
GH14	SA0239	528607	SA	G. hirsutum	ACALA 1517 (NEW MEXICO)	UNITED STATES	ARIZONA	NORTH AMERICA
GH16	SA0252	528616	SA	G. hirsutum	COKER'S 100	UNITED STATES	ARIZONA	NORTH AMERICA
GH17	SA0253	528617	SA	G. hirsutum	COKER'S CLEVEWILT #3	UNITED STATES	ARIZONA	NORTH AMERICA
GH18	SA0254	528618	SA	G. hirsutum	COKER'S 4 IN 1	UNITED STATES	ARIZONA	NORTH AMERICA
GH19	SA0257	528620	SA	G. hirsutum	COKER'S DELTATYPE WEBBER #7	UNITED STATES	ARIZONA	NORTH AMERICA
GH20	SA0265	528626	SA	G. hirsutum	COKER'S WILDS #2	UNITED STATES	ARIZONA	NORTH AMERICA
GH21	SA0275	528630	SA	G. hirsutum	EWINGS LONG STAPLE	UNITED STATES	ARIZONA	NORTH AMERICA
GH22	SA0280	528634	SA	G. hirsutum	KEKCHI	UNITED STATES	ARIZONA	NORTH AMERICA
GH23	SA0281	165299	SA	G. hirsutum	HOPI MOENCOPI	UNITED STATES	ARIZONA	NORTH AMERICA
GH24	SA0282	528636	SA	G. hirsutum	LONE STAR	UNITED STATES	ARIZONA	NORTH AMERICA
GH25	SA0294	528643	SA	G. hirsutum	DIXIE TRIUMPH WANNAMAKER'S	UNITED STATES	ARIZONA	NORTH AMERICA
GH26	SA0296	528645	SA	G. hirsutum	CLEVELAND W.R. WANNAMAKER'S	UNITED STATES	ARIZONA	NORTH AMERICA
GH27	SA0298	528647	SA	G. hirsutum	WONDER WILT WANNAMAKER'S	UNITED STATES	ARIZONA	NORTH AMERICA
GH39	SA0429	528743	SA	G. hirsutum	COLUMBIA	UNITED STATES	ARIZONA	NORTH AMERICA
GH81	SA01001	529070	SA	G. hirsutum	HOPI ORAIBI	UNITED STATES	ARIZONA	NORTH AMERICA
GH96	SA1103		SA	G. hirsutum	ACALA 5	UNITED STATES	ARIZONA	NORTH AMERICA
GH97	SA1109	529175	SA	G. hirsutum	KEKCHI #4	UNITED STATES	ARIZONA	NORTH AMERICA
GH108	SA1179	529244	SA	G. hirsutum	HOPI ACALA	UNITED STATES	ARIZONA	NORTH AMERICA
GH93	SA01071	529140	SA	G. hirsutum	REX	UNITED STATES	ARKANSAS	NORTH AMERICA
GH203	SA2256	607169	SA	G. hirsutum	QUAPAW	UNITED STATES	ARKANSAS	NORTH AMERICA
GH207	SA2314	595850	SA	G. hirsutum	ARKOT 8110	UNITED STATES	ARKANSAS	NORTH AMERICA
GH109	SA1181	529246	SA	G. hirsutum	ACALA SJ-1	UNITED STATES	CALIFORNIA	NORTH AMERICA
GH168	SA1484	529538	SA	G. hirsutum	ACALA SJ-4	UNITED STATES	CALIFORNIA	NORTH AMERICA
GH182	SA1626	606810	SA	G. hirsutum	ACALA SJ-2	UNITED STATES	CALIFORNIA	NORTH AMERICA
GH197	SA1827	606870	SA	G. hirsutum	S.N. 0503-1	UNITED STATES	CALIFORNIA	NORTH AMERICA
GH199	SA2017	607060	SA	G. hirsutum	S.N. 9204	UNITED STATES	CALIFORNIA	NORTH AMERICA
GH205	SA2289	590568	SA	G. hirsutum	ACALA NEMX	UNITED STATES	CALIFORNIA	NORTH AMERICA
GH272	SA3781	542049	SA	G. hirsutum	ACALA ROYALE	UNITED STATES	CALIFORNIA	NORTH AMERICA
GH188	SA1742	552537	SA	G. hirsutum	GEORGIA KING	UNITED STATES	GEORGIA	NORTH AMERICA
GH34	SA0365	528696	SA	G. hirsutum	HART	UNITED STATES	LOUISIANA	NORTH AMERICA
GH35	SA0373	528702	SA	G. hirsutum	EXPRESS 432	UNITED STATES	LOUISIANA	NORTH AMERICA
GH36	SA0395	528717	SA	G. hirsutum	DELTATYPE WEBBER	UNITED STATES	LOUISIANA	NORTH AMERICA
GH62	SA0852	528956	SA	G. hirsutum	DIXIE TRIUMPH	UNITED STATES	LOUISIANA	NORTH AMERICA
GH63	SA0857	528959	SA	G. hirsutum	ACALA ORIGINAL	UNITED STATES	LOUISIANA	NORTH AMERICA
GH64	SA0859	528960	SA	G. hirsutum	CLEVELAND WILD'S	UNITED STATES	LOUISIANA	NORTH AMERICA
GH65	SA0866	528966	SA	G. hirsutum	ROWDEN 40	UNITED STATES	LOUISIANA	NORTH AMERICA
GH66	SA0870	528969	SA	G. hirsutum	DELTAPINE 6	UNITED STATES	LOUISIANA	NORTH AMERICA
GH67	SA0876	528972	SA	G. hirsutum	STONEVILLE 3	UNITED STATES	LOUISIANA	NORTH AMERICA
GH68	SA0881	528976	SA	G. hirsutum	MISSDEL	UNITED STATES	LOUISIANA	NORTH AMERICA
GH69	SA0882	528977	SA	G. hirsutum	EXPRESS 121	UNITED STATES	LOUISIANA	NORTH AMERICA
GH70	SA0883	528978	SA	G. hirsutum	LIGHTNING EXPRESS	UNITED STATES	LOUISIANA	NORTH AMERICA
GH71	SA0884	528979	SA	G. hirsutum	WILDS 5	UNITED STATES	LOUISIANA	NORTH AMERICA
GH72	SA0892	528985	SA	G. hirsutum	MEBANE	UNITED STATES	LOUISIANA	NORTH AMERICA
GH185	SA1664	511347	SA	G. hirsutum	LA HG-660	UNITED STATES	LOUISIANA	NORTH AMERICA
GH230	SA3093	630666	SA	G. hirsutum	LA 322 (LA RN 910)	UNITED STATES	LOUISIANA	NORTH AMERICA
GH229	SA2896	600856	SA	G. hirsutum	DELTAPINE SR-482	UNITED STATES	MISSISSIPPI	NORTH AMERICA
GH30	SA0309	528655	SA	G. hirsutum	DELFOS 9169 (ORIGINAL)	UNITED STATES	MISSISSIPPI	NORTH AMERICA
GH31	SA0311	528657	SA	G. hirsutum	AMBASSADOR (4B6)	UNITED STATES	MISSISSIPPI	NORTH AMERICA
GH32	SA0313	528659	SA	G. hirsutum	STONEVILLE 2C (ORIGINAL)	UNITED STATES	MISSISSIPPI	NORTH AMERICA
GH41	SA0451	528761	SA	G. hirsutum	COKER 100 WILT	UNITED STATES	MISSISSIPPI	NORTH AMERICA
GH42	SA0452	528762	SA	G. hirsutum	DELFOS 4	UNITED STATES	MISSISSIPPI	NORTH AMERICA
GH43	SA0465	528773	SA	G. hirsutum	EMPIRE P 45-3	UNITED STATES	MISSISSIPPI	NORTH AMERICA
GH44	SA0469	528776	SA	G. hirsutum	MISSDEL W.R. 1	UNITED STATES	MISSISSIPPI	NORTH AMERICA
GH45	SA0474	528780	SA	G. hirsutum	WILDS 15	UNITED STATES	MISSISSIPPI	NORTH AMERICA
GH75	SA0951	529021	SA	G. hirsutum	DIXIE KING	UNITED STATES	MISSISSIPPI	NORTH AMERICA
GH76	SA0956	529026	SA	G. hirsutum	DELTAPRIDE 905	UNITED STATES	MISSISSIPPI	NORTH AMERICA
GH78	SA0971	529041	SA	G. hirsutum	STONEVILLE 7	UNITED STATES	MISSISSIPPI	NORTH AMERICA
GH102	SA1149	529215	SA	G. hirsutum	AUBURN 56	UNITED STATES	MISSISSIPPI	NORTH AMERICA
GH103	SA1153	529219	SA	G. hirsutum	DELTAPINE SMOOTH LEAF	UNITED STATES	MISSISSIPPI	NORTH AMERICA
GH104	SA1158	529224	SA	G. hirsutum	EMPIRE WR 61	UNITED STATES	MISSISSIPPI	NORTH AMERICA
GH105	SA1160	529226	SA	G. hirsutum	REX SL	UNITED STATES	MISSISSIPPI	NORTH AMERICA
GH106	SA1163	529229	SA	G. hirsutum	STONEVILLE 213	UNITED STATES	MISSISSIPPI	NORTH AMERICA
GH111	SA1186	529251	SA	G. hirsutum	DELTAPINE 16	UNITED STATES	MISSISSIPPI	NORTH AMERICA
GH144	SA1334	529390	SA	G. hirsutum	STONEVILLE 256 (79256)	UNITED STATES	MISSISSIPPI	NORTH AMERICA
GH164	SA1466	529520	SA	G. hirsutum	DES 56	UNITED STATES	MISSISSIPPI	NORTH AMERICA
GH165	SA1470	529524	SA	G. hirsutum	STONEVILLE 825	UNITED STATES	MISSISSIPPI	NORTH AMERICA
GH167	SA1475	529529	SA	G. hirsutum	DELTAPINE 90	UNITED STATES	MISSISSIPPI	NORTH AMERICA
GH171	SA1535	529589	SA	G. hirsutum	MCNAIR 210	UNITED STATES	MISSISSIPPI	NORTH AMERICA
GH181	SA1611	606809	SA	G. hirsutum	DES 119	UNITED STATES	MISSISSIPPI	NORTH AMERICA
GH184	SA1661	606811	SA	G. hirsutum	AUBURN 634	UNITED STATES	MISSISSIPPI	NORTH AMERICA
GH189	SA1753	556978	SA	G. hirsutum	MISCOT 7801	UNITED STATES	MISSISSIPPI	NORTH AMERICA
GH190	SA1754	556979	SA	G. hirsutum	MISCOT 7824	UNITED STATES	MISSISSIPPI	NORTH AMERICA
GH220	SA2478	607302	SA	G. hirsutum	M-DH-90	UNITED STATES	MISSISSIPPI	NORTH AMERICA
GH231	SA3123	628762	SA	G. hirsutum	M-9644-0116	UNITED STATES	MISSISSIPPI	NORTH AMERICA
GH232	SA3185	601147	SA	G. hirsutum	LANKART	UNITED STATES	MISSISSIPPI	NORTH AMERICA
GH238	SA3210	634930	SA	G. hirsutum	MD 52ne	UNITED STATES	MISSISSIPPI	NORTH AMERICA
GH239	SA3211	634931	SA	G. hirsutum	MD 90ne	UNITED STATES	MISSISSIPPI	NORTH AMERICA
GH2	SA0033	528450	SA	G. hirsutum	HOPI	UNITED STATES	NEW MEXICO	NORTH AMERICA
GH89	SA01046	529115	SA	G. hirsutum	LOCKETT 1	UNITED STATES	OKLAHOMA	NORTH AMERICA
GH74	SA0948	529018	SA	G. hirsutum	ALL-IN-ONE	UNITED STATES	SOUTH CAROLINA	NORTH AMERICA
GH110	SA1184		SA	G. hirsutum	COKER 310	UNITED STATES	SOUTH CAROLINA	NORTH AMERICA
GH174	SA1575	529629	SA	G. hirsutum	PD 9364	UNITED STATES	SOUTH CAROLINA	NORTH AMERICA
GH178	SA1595	606805	SA	G. hirsutum	PD 1	UNITED STATES	SOUTH CAROLINA	NORTH AMERICA
GH179	SA1596	606806	SA	G. hirsutum	PD 2	UNITED STATES	SOUTH CAROLINA	NORTH AMERICA
GH183	SA1630	533636	SA	G. hirsutum	PD 747	UNITED STATES	SOUTH CAROLINA	NORTH AMERICA
GH38	SA0414	528732	SA	G. hirsutum	DELTAPINE 11A B1-3	UNITED STATES	TENNESSEE	NORTH AMERICA
GH54	SA0550	528839	SA	G. hirsutum	TIDEWATER 29 (G. barb. X G. hir.)	UNITED STATES	TENNESSEE	NORTH AMERICA
GH80	SA0996	529065	SA	G. hirsutum	POPE	UNITED STATES	TENNESSEE	NORTH AMERICA
GH228	SA2895	592517	SA	G. hirsutum	LAMBRIGHT 2020A	UNITED STATES	TEXAS	NORTH AMERICA
GH28	SA0300	528649	SA	G. hirsutum	ROWDEN #2	UNITED STATES	TEXAS	NORTH AMERICA
GH29	SA0302	528650	SA	G. hirsutum	ROWDEN #3	UNITED STATES	TEXAS	NORTH AMERICA
GH46	SA0487	528793	SA	G. hirsutum	C.A. 122 EARLY (STORMPROOF)	UNITED STATES	TEXAS	NORTH AMERICA
GH47	SA0488	528794	SA	G. hirsutum	C.A. 119-1/29 (STORMPROOF)	UNITED STATES	TEXAS	NORTH AMERICA
GH49	SA0515	528814	SA	G. hirsutum	NORTHERN STAR	UNITED STATES	TEXAS	NORTH AMERICA
GH50	SA0520	528819	SA	G. hirsutum	MEBANE 140	UNITED STATES	TEXAS	NORTH AMERICA
GH51	SA0521	528820	SA	G. hirsutum	PAYMASTER 54	UNITED STATES	TEXAS	NORTH AMERICA
GH52	SA0522	528821	SA	G. hirsutum	ROWDEN 41B, BRYANT	UNITED STATES	TEXAS	NORTH AMERICA
GH53	SA0524	528822	SA	G. hirsutum	LANKART 57	UNITED STATES	TEXAS	NORTH AMERICA
GH82	SA01004	529073	SA	G. hirsutum	STORM KING T.P.S.A. NO. 1	UNITED STATES	TEXAS	NORTH AMERICA
GH83	SA01006	529075	SA	G. hirsutum	LANKART SEL. 611	UNITED STATES	TEXAS	NORTH AMERICA
GH84	SA01016	529085	SA	G. hirsutum	ANTON STORMPROOF 99	UNITED STATES	TEXAS	NORTH AMERICA
GH85	SA01019	529088	SA	G. hirsutum	WESTERN STORMPROOF	UNITED STATES	TEXAS	NORTH AMERICA
GH86	SA01021	529090	SA	G. hirsutum	PAYMASTER 101	UNITED STATES	TEXAS	NORTH AMERICA
GH87	SA01025	529094	SA	G. hirsutum	GREGG	UNITED STATES	TEXAS	NORTH AMERICA
GH88	SA01027	529096	SA	G. hirsutum	RILCOT	UNITED STATES	TEXAS	NORTH AMERICA
GH98	SA1123	529073	SA	G. hirsutum	GREGG 35	UNITED STATES	TEXAS	NORTH AMERICA
GH99	SA1128	529958	SA	G. hirsutum	TIDELAND, TPSA-69	UNITED STATES	TEXAS	NORTH AMERICA
GH100	SA1136	529202	SA	G. hirsutum	BLIGHT MASTER	UNITED STATES	TEXAS	NORTH AMERICA
GH101	SA1138	529204	SA	G. hirsutum	RILCOT 90	UNITED STATES	TEXAS	NORTH AMERICA
GH172	SA1546	529600	SA	G. hirsutum	PAYMASTER 18	UNITED STATES	TEXAS	NORTH AMERICA
GH173	SA1553		SA	G. hirsutum	PAYMASTER 784	UNITED STATES	TEXAS	NORTH AMERICA
GH175	SA1579	530210	SA	G. hirsutum	TAMCOT CAMD-E	UNITED STATES	TEXAS	NORTH AMERICA
GH176	SA1580	529634	SA	G. hirsutum	TAMCOT SP-21	UNITED STATES	TEXAS	NORTH AMERICA
GH177	SA1583	529637	SA	G. hirsutum	TAMCOT SP-37	UNITED STATES	TEXAS	NORTH AMERICA
GH204	SA2269	607172	SA	G. hirsutum	TM 1	UNITED STATES	TEXAS	NORTH AMERICA
GH206	SA2298	607180	SA	G. hirsutum	CASCOT B-2	UNITED STATES	TEXAS	NORTH AMERICA
GH233	SA3190	601197	SA	G. hirsutum	DUNN 109	UNITED STATES	TEXAS	NORTH AMERICA
GH237	SA3209	601199	SA	G. hirsutum	DUNN 325	UNITED STATES	TEXAS	NORTH AMERICA
GH266	SA3496	601302	SA	G. hirsutum	LANKART 511	UNITED STATES		NORTH AMERICA
GH1	SA0027	528444	SA	G. hirsutum	MEADE CLEAN SEED	UNITED STATES		NORTH AMERICA
GH3	SA0053	528466	SA	G. hirsutum	COOK 912 POPE CLEAN SEED	UNITED STATES		NORTH AMERICA
GH5	SA0105	528511	SA	G. hirsutum	HALF AND HALF	UNITED STATES		NORTH AMERICA
GH166	SA1472	530151	SA	G. hirsutum	MCNAIR 235	UNITED STATES		NORTH AMERICA
GH169	SA1514	529568	SA	G. hirsutum	DELCOT 311	UNITED STATES		NORTH AMERICA
GH170	SA1533	529587	SA	G. hirsutum	LOCKETT BXL	UNITED STATES		NORTH AMERICA
GH271	SA3778	511353	SA	G. hirsutum	PD-3	UNITED STATES		NORTH AMERICA
GH325	TX0873	529851	TX	G. hirsutum		UNITED STATES VIRGIN IS.	ST. JOHN	NORTH AMERICA
GH334	TX0986	529883	TX	G. hirsutum		UNITED STATES VIRGIN IS.	ST. THOMAS	NORTH AMERICA
GH15	SA0246	528612	SA	G. hirsutum	CLEVELAND 54	UNITED STATES	ARIZONA	NORTH AMERICA
GH91	SA01055	529124	SA	G. hirsutum	M 100	UZBEKISTAN		EAST EUROPE
GH95	SA01087	529156	SA	G. hirsutum	CB 3101	UZBEKISTAN		EAST EUROPE
GH148	SA1392	529447	SA	G. hirsutum	TASHKENT I	UZBEKISTAN		EAST EUROPE
GH149	SA1394	529449	SA	G. hirsutum	TASHKENT III	UZBEKISTAN		EAST EUROPE
GH112	SA1203	529268	SA	G. hirsutum	CB 4010 BATYR	UZBEKISTAN		EAST EUROPE
GH113	SA1204	529269	SA	G. hirsutum	CB 4011 DEHKANIN	UZBEKISTAN		EAST EUROPE
GH115	SA1207	529272	SA	G. hirsutum	CB 4015 NAVRACKY	UZBEKISTAN		EAST EUROPE
GH116	SA1209	529274	SA	G. hirsutum	CB 4017 TRIUMPH, Navacky	UZBEKISTAN		EAST EUROPE
GH420	TX1671	530302	TX	G. hirsutum		VENEZUELA	ANZOATEGUI	SOUTH AMERICA
GH421	TX1672		TX	G. hirsutum		VENEZUELA	ANZOATEGUI	SOUTH AMERICA
GH390	TX1484	486391	TX	G. hirsutum		VENEZUELA	ARAGUA	SOUTH AMERICA
GH425	TX1691	530322	TX	G. hirsutum		VENEZUELA	BARINAS	SOUTH AMERICA
GH423	TX1687	530318	TX	G. hirsutum		VENEZUELA	BOLIVAR	SOUTH AMERICA
GH426	TX1692	530323	TX	G. hirsutum		VENEZUELA	COJEDES	SOUTH AMERICA
GH389	TX1477	486384	TX	G. hirsutum		VENEZUELA	FALCON	SOUTH AMERICA
GH391	TX1487	486394	TX	G. hirsutum		VENEZUELA	LARA	SOUTH AMERICA
GH428	TX1703	530334	TX	G. hirsutum		VENEZUELA	MARGARITA ISLAND	SOUTH AMERICA
GH362	TX1244	326053	TX	G. hirsutum		VENEZUELA	MERIDA	SOUTH AMERICA
GH419	TX1662	530293	TX	G. hirsutum		VENEZUELA	MIRANDA	SOUTH AMERICA
GH441	TX1890	530521	TX	G. hirsutum		VENEZUELA	MIRANDA	SOUTH AMERICA
GH442	TX1895	530526	TX	G. hirsutum		VENEZUELA	PIRITU ISLAND	SOUTH AMERICA
GH424	TX1689	530320	TX	G. hirsutum		VENEZUELA	PORTUGUESA	SOUTH AMERICA
GH367	TX1285	325794	TX	G. hirsutum		VENEZUELA	SUCRE	SOUTH AMERICA
GH422	TX1676	530307	TX	G. hirsutum		VENEZUELA	SUCRE	SOUTH AMERICA
GH392	TX1496	486403	TX	G. hirsutum		VENEZUELA	TRUJILLO	SOUTH AMERICA
GH395	TX1508	486415	TX	G. hirsutum		VENEZUELA	TRUJILLO	SOUTH AMERICA
GH393	TX1502	486409	TX	G. hirsutum		VENEZUELA	YARACUY	SOUTH AMERICA
GH396	TX1511	486418	TX	G. hirsutum		VENEZUELA	ZULIA	SOUTH AMERICA
GH427	TX1694		TX	G. hirsutum		VENEZUELA	ZULIA	SOUTH AMERICA
GH138	SA1316	529372	SA	G. hirsutum	A/II EARLY MATURING	YUGOSLAVIA	MACEDONIA	EAST EUROPE
GH139	SA1319	529375	SA	G. hirsutum	5086 EARLY MATURING	YUGOSLAVIA	MACEDONIA	EAST EUROPE
GH94	SA01082	529151	SA	G. hirsutum	TIMOK 811	YUGOSLAVIA	SERBIA	EAST EUROPE
GH40	SA0437	528751	SA	G. hirsutum	STONEVILLE 2	ZAIRE		AFRICA
GH219	SA2375	600731	SA	G. hirsutum	ROGERS LG-10
GH221	SA2517		SA	G. hirsutum
GH267	SA3618		SA	G. hirsutum	DUNN 119
GH268	SA3621		SA	G. hirsutum	EARLYCOT 31
GH269	SA3726		SA	G. hirsutum	LOCKETT 77
GH270	SA3728		SA	G. hirsutum
GBS CODE	IDENT	PI NO	STATUS	SPECIES	ENTRY NAME	COUNTRY	STATE	CONTINENT
GB1	GB-0001	224705	Dooryard	G.barbadense		FRANCE	GUADELOUPE	EUROPE
GB10	GB-0022	265232	Dooryard	G.barbadense		BOLIVIA	LA PAZ	SOUTH AMERICA
GB100	GB-0335	528183	Dooryard	G.barbadense		BRAZIL	MATO GROSSO	SOUTH AMERICA
GB101	GB-0339	528187	Dooryard	G.barbadense		BRAZIL	GOIAS	SOUTH AMERICA
GB103	GB-0341	528189	Dooryard	G.barbadense		BRAZIL	AMAZONAS	SOUTH AMERICA
GB104	GB-0343	528191	Dooryard	G.barbadense		COLOMBIA	CESAR	SOUTH AMERICA
GB105	GB-0344	528192	Dooryard	G.barbadense		COLOMBIA	VALLE	SOUTH AMERICA
GB106	GB-0345	528193	Dooryard	G.barbadense		COLOMBIA	TOLIMA	SOUTH AMERICA
GB107	GB-0346	528194	Dooryard	G.barbadense		COLOMBIA	NARINO	SOUTH AMERICA
GB108	GB-0348	528196	Dooryard	G.barbadense		COLOMBIA	NARINO	SOUTH AMERICA
GB109	GB-0358	528206	Dooryard	G.barbadense		COLOMBIA	CAQUETA	SOUTH AMERICA
GB11	GB-0023	265133	Dooryard	G.barbadense		BOLIVIA	BENI	SOUTH AMERICA
GB110	GB-0359	528207	Dooryard	G.barbadense		COLOMBIA		SOUTH AMERICA
GB111	GB-0361	528209	Dooryard	G.barbadense		COLOMBIA		SOUTH AMERICA
GB112	GB-0362	361153	Dooryard	G.barbadense		COLOMBIA	CHOCO	SOUTH AMERICA
GB113	GB-0365	528212	Dooryard	G.barbadense		COLOMBIA	SANTANDER	SOUTH AMERICA
GB114	GB-0368	528215	Dooryard	G.barbadense		COLOMBIA	PUTUMAYO	SOUTH AMERICA
GB115	GB-0369	528216	Dooryard	G.barbadense		COLOMBIA	CHOCO	SOUTH AMERICA
GB116	GB-0371	528218	Dooryard	G.barbadense		COLOMBIA	CAUCA	SOUTH AMERICA
GB117	GB-0373	528220	Dooryard	G.barbadense		COLOMBIA	META	SOUTH AMERICA
GB118	GB-0377	528224	Dooryard	G.barbadense		COLOMBIA		SOUTH AMERICA
GB119	GB-0379	528226	Dooryard	G.barbadense		COLUMBIA	ARAUCA	SOUTH AMERICA
GB12	GB-0034	528305	Dooryard	G.barbadense		PERU	AREQUIPA	SOUTH AMERICA
GB121	GB-0381	207817	Dooryard	G.barbadense		COSTA RICA		CENTRAL AMERICA
GB123	GB-0383	326050	Dooryard	G.barbadense		DOMINICA		CENTRAL AMERICA
GB124	GB-0386	528231	Dooryard	G.barbadense		ECUADOR	GUAYAS	SOUTH AMERICA
GB125	GB-0388	528233	Dooryard	G.barbadense		ECUADOR	GUAYAS	SOUTH AMERICA
GB126	GB-0392	528237	Dooryard	G.barbadense	N.A. 594 GANGA	BRAZIL	MINAS GERAIS	SOUTH AMERICA
GB127	GB-0399	528244	Dooryard	G.barbadense		ECUADOR	EL ORO	SOUTH AMERICA
GB128	GB-0413	528258	Dooryard	G.barbadense		ECUADOR		SOUTH AMERICA
GB129	GB-0414	528259	Dooryard	G.barbadense		ECUADOR	MANABI	SOUTH AMERICA
GB13	GB-0038	163762	Dooryard	G.barbadense		PERU	AYACUCHO	SOUTH AMERICA
GB130	GB-0420	528265	Dooryard	G.barbadense		ECUADOR		SOUTH AMERICA
GB131	GB-0421	528266	Dooryard	G.barbadense		ECUADOR	NAPO	SOUTH AMERICA
GB132	GB-0426	528271	Dooryard	G.barbadense		ECUADOR	LOJA	SOUTH AMERICA
GB133	GB-0427	528272	Dooryard	G.barbadense		ECUADOR		SOUTH AMERICA
GB134	GB-0439	528282	Dooryard	G.barbadense		FRANCE	GUIANA	EUROPE
GB135	GB-0442	528285	Dooryard	G.barbadense		FRANCE	MARTINIQUE	EUROPE
GB136	GB-0444	528287	Dooryard	G.barbadense		FRANCE	LES SAINTES	EUROPE
GB137	GB-0445	266215	Dooryard	G.barbadense		FRANCE	GUADELOUPE	EUROPE
GB138	GB-0446	266216	Dooryard	G.barbadense		FRANCE	LA DESIRADE	EUROPE
GB139	GB-0451	528288	Dooryard	G.barbadense		FRANCE	MARIE GALANTE	EUROPE
GB141	GB-0454	528290	Dooryard	G.barbadense		FRANCE	MARTINIQUE	EUROPE
GB142	GB-0457	528293	Dooryard	G.barbadense		FRANCE	GUADELOUPE	EUROPE
GB144	GB-0461	528297	cultivar	G.barbadense	MONO 57	TOGO		AFRICA
GB145	GB-0465	528301	Dooryard	G.barbadense		BELIZE		CENTRAL AMERICA
GB146	GB-0482	527998	Dooryard	G.barbadense		ARGENTINA	FORMOSA	SOUTH AMERICA
GB147	GB-0489	528005	Dooryard	G.barbadense		ARGENTINA	CORRIENTES	SOUTH AMERICA
GB148	GB-0567	528083	Dooryard	G.barbadense		ST. CROIX		CENTRAL AMERICA
GB149	GB-0569	528085	Dooryard	G.barbadense		ST. LUCIA		CENTRAL AMERICA
GB15	GB-0054	274516	Dooryard	G.barbadense		PERU	SAN MARTIN	SOUTH AMERICA
GB150	GB-0571	528087	Dooryard	G.barbadense		ST. LUCIA		CENTRAL AMERICA
GB151	GB-0577	528093	Dooryard	G.barbadense		SURINAM		SOUTH AMERICA
GB152	GB-0582	528098	Dooryard	G.barbadense		SURINAM		SOUTH AMERICA
GB153	GB-0585	528101	Dooryard	G.barbadense		SURINAM		SOUTH AMERICA
GB154	GB-0594	528110	Dooryard	G.barbadense		TRINIDAD TOBAGO		SOUTH AMERICA
GB155	GB-0600	528116	Dooryard	G.barbadense		TRINIDAD/TOBAGO	NARIVA	SOUTH AMERICA
GB156	GB-0608	608051	Dooryard	G.barbadense		ARGENTINA	CATAMARCA	SOUTH AMERICA
GB157	GB-0609	608052	Dooryard	G.barbadense		ARGENTINA	CATAMARCA	SOUTH AMERICA
GB158	GB-0631	608074	Dooryard	G.barbadense	CE-SP 131	ARGENTINA	CATAMARCA	SOUTH AMERICA
GB159	GB-0643	304756	Dooryard	G.barbadense		ARGENTINA	FORMOSA	SOUTH AMERICA
GB16	GB-0056	220040	cultivar	G.barbadense	LENGUPA	COLOMBIA	SANTANDER	SOUTH AMERICA
GB160	GB-0645	608083	Dooryard	G.barbadense		ARGENTINA	SALTA	SOUTH AMERICA
GB161	GB-0647	608084	cultivar	G.barbadense	BABO	IVORY COAST		AFRICA
GB162	GB-0648	608085	cultivar	G.barbadense	GRAND AKOUDSIN	IVORY COAST		AFRICA
GB163	GB-0649	608086	cultivar	G.barbadense	ISHAN NIGERIA	IVORY COAST		AFRICA
GB165	GB-0654	316402	cultivar	G.barbadense	TANGUIS SNA 7731	PERU		SOUTH AMERICA
GB166	GB-0660	316396	cultivar	G.barbadense	TANGUIS ICA 757-60	PERU		SOUTH AMERICA
GB167	GB-0683	608119	cultivar	G.barbadense	COASTLAND RN-45
GB168	GB-0684	608120	cultivar	G.barbadense	PIMA (RALEIGH STOCK)
GB169	GB-0690	415104	Dooryard	G.barbadense		VENEZUELA	MERIDA	SOUTH AMERICA
GB17	GB-0059	249422	Dooryard	G.barbadense		PERU	TUMBES	SOUTH AMERICA
GB170	GB-0698	608124	cultivar	G.barbadense	BAHAMAS 1
GB171	GB-0719	608144	cultivar	G.barbadense	ST. CROIX
GB173	GB-0731	407495	cultivar	G.barbadense	ADEN	YEMEN		AFRICA
GB174	GB-0736	407504	cultivar	G.barbadense	KARNAK	EGYPT		AFRICA
GB175	GB-0737	407505	cultivar	G.barbadense	KARNAK 55	ALGERIA		AFRICA
GB176	GB-0738	407506	cultivar	G.barbadense	MENOUFI	EGYPT		AFRICA
GB177	GB-0739	407507	cultivar	G.barbadense	PALMYRA 27	SYRIA		AFRICA
GB178	GB-0740	407508	cultivar	G.barbadense	PALMYRA 39	SYRIA		AFRICA
GB179	GB-0744	407512	cultivar	G.barbadense	TADLA 9	ALGERIA		AFRICA
GB18	GB-0061	528320	Dooryard	G.barbadense		PERU	LORETO	SOUTH AMERICA
GB180	GB-0746	407514	cultivar	G.barbadense	TADLA 25	ALGERIA		AFRICA
GB181	GB-0776	608168	Dooryard	G.barbadense		VENEZUELA	TACHIRA	SOUTH AMERICA
GB182	GB-0780	608172	cultivar	G.barbadense	ASHABAD 8	USSR		EUROPE
GB183	GB-0787	608179	cultivar	G.barbadense	ARUARE	USSR		EUROPE
GB184	GB-0791	608183	cultivar	G.barbadense	LINIA 7010	USSR		EUROPE
GB185	GB-0794	608186	cultivar	G.barbadense	TERMEZ 9	USSR		EUROPE
GB186	GB-0795	608187	cultivar	G.barbadense	LINIA 1780	USSR		EUROPE
GB187	GB-0802	608194	cultivar	G.barbadense	TADLA 116	MOROCCO		AFRICA
GB188	GB-0816	435245	Dooryard	G.barbadense		VENEZUELA	SUCRE	SOUTH AMERICA
GB189	GB-0805	608197	cultivar	G.barbadense	ASHABAD 11	USSR		EUROPE
GB19	GB-0075	528331	Dooryard	G.barbadense		PERU	LORETO	SOUTH AMERICA
GB190	GB-0825	435257	Dooryard	G.barbadense		VENEZUELA	MERIDA	SOUTH AMERICA
GB191	GB-0851	608211	cultivar	G.barbadense	PIMA S-3
GB193	GB-0864	608224	cultivar	G.barbadense	Aspero	USSR		EUROPE
GB194	GB-1023	560140	cultivar	G.barbadense	PIMA S-7	UNITED STATES	ARIZONA	NORTH AMERICA
GB195	GB-1027	561925	cultivar	G.barbadense	84524	UNITED STATES	ARIZONA	NORTH AMERICA
GB196	GB-1030	608346	cultivar	G.barbadense	PIMA S-6	UNITED STATES	ARIZONA	NORTH AMERICA
GB197	GB-1031	542773	cultivar	G.barbadense	P62	UNITED STATES	ARIZONA	NORTH AMERICA
GB198	GB-1056	593684	cultivar	G.barbadense	P76	UNITED STATES	ARIZONA	NORTH AMERICA
GB199	GB-1052	593680	cultivar	G.barbadense	P72	UNITED STATES	ARIZONA	NORTH AMERICA
GB2	GB-0004	163635	Dooryard	G.barbadense		PERU	CUZCO	SOUTH AMERICA
GB20	GB-0085	205064	cultivar	G.barbadense	TANGUIS LMW 12-40	PERU		SOUTH AMERICA
GB200	GB-1059	593687	cultivar	G.barbadense	P79	UNITED STATES	ARIZONA	NORTH AMERICA
GB201	GB-1063	608352	cultivar	G.barbadense	PARDO (From UC-8)	PERU	LORETO	SOUTH AMERICA
GB202	GB-1064	608353	cultivar	G.barbadense	MARRON (From UC-12)	PERU	LORETO	SOUTH AMERICA
GB203	GB-1065	599427	cultivar	G.barbadense	89590	UNITED STATES	ARIZONA	NORTH AMERICA
GB204	GB-1066	599428	cultivar	G.barbadense	8810	UNITED STATES	ARIZONA	NORTH AMERICA
GB205	GB-1067	608354	cultivar	G.barbadense	COPA DE VINO (From UC-9)	PERU	LORETO	SOUTH AMERICA
GB206	GB-1068	608355	cultivar	G.barbadense	MARRON CLARO (FROM UC-10)	PERU	LORETO	SOUTH AMERICA
GB208	GB-1081	630073	cultivar	G.barbadense	Piliona (from)	RUSSIA		EUROPE
GB209	GB-1083	630075	cultivar	G.barbadense	MIT-AFIFI	RUSSIA		EUROPE
GB21	GB-0090	528336	Dooryard	G.barbadense		PERU	PIURA	SOUTH AMERICA
GB210	GB-1084	630076	cultivar	G.barbadense	Angorskii	RUSSIA		EUROPE
GB211	GB-1085	630077	cultivar	G.barbadense	ASHMOUNI 235	RUSSIA		EUROPE
GB212	GB-1086	630078	cultivar	G.barbadense	FUADI	RUSSIA		EUROPE
GB213	GB-1234	604361	cultivar	G.barbadense	P64	UNITED STATES	ARIZONA	NORTH AMERICA
GB214	GB-1329	604456	cultivar	G.barbadense	E14	UNITED STATES	ARIZONA	NORTH AMERICA
GB215	GB-1336	630110	cultivar	G.barbadense	GIZA 75 (??)	EGYPT		AFRICA
GB216	GB-1337	630111	cultivar	G.barbadense	GIZA 80 (??)	EGYPT		AFRICA
GB217	GB-1346	630114	cultivar	G.barbadense	PIMA S-3	RUSSIA	ST PETERSBURG	EUROPE
GB218	GB-1356	630124	Dooryard	G.barbadense		PERU	JUNIN	SOUTH AMERICA
GB219	GB-1393	630161	Dooryard	G.barbadense		ARGENTINA	FORMOSA	SOUTH AMERICA
GB22	GB-0091	185652	Dooryard	G.barbadense		PERU	LAMBAYEQUE	SOUTH AMERICA
GB220	GB-1420		Dooryard	G.barbadense		HAITI		CENTRAL AMERICA
GB221	GB-1421		cultivar	G.barbadense	ASSILI	RUSSIA	ST PETERSBURG	EUROPE
GB222	GB-1424		cultivar	G.barbadense	MAARAD	RUSSIA	ST PETERSBURG	EUROPE
GB223	GB-1426		cultivar	G.barbadense	GIZA 3	RUSSIA	ST PETERSBURG	EUROPE
GB224	GB-1428		Dooryard	G.barbadense		PERU	CAJAMARCA	SOUTH AMERICA
GB226	GB-1450		cultivar	G.barbadense	CNH-83-69	RUSSIA	ST PETERSBURG	EUROPE
GB227	GB-1461		cultivar	G.barbadense	GIZA 30 (P8-75)	RUSSIA	ST PETERSBURG	EUROPE
GB228	GB-1462		cultivar	G.barbadense	PIMA DIREX	RUSSIA	ST PETERSBURG	EUROPE
GB229	GB-1465		cultivar	G.barbadense	LOCAL	RUSSIA	ST PETERSBURG	EUROPE
GB23	GB-0096	276353	Dooryard	G.barbadense		FRANCE	MARTINIQUE	EUROPE
GB230	GB-1468		cultivar	G.barbadense	LOCAL	RUSSIA	ST PETERSBURG	EUROPE
GB231	GB-1471		Dooryard	G.barbadense		PERU	ANCASH	SOUTH AMERICA
GB232	GB-1476		Dooryard	G.barbadense		PERU	LA LIBERTAD	SOUTH AMERICA
GB233	GB-1482		cultivar	G.barbadense	PIMA PERUANO	RUSSIA	ST PETERSBURG	EUROPE
GB236	TX-2350	494852	cultivar	G.barbadense	ATTERE	ZAMBIA		AFRICA
GB238	SA-0705	528902	cultivar	G.barbadense	BARBADOS SEA ISLAND (G. barb.)	ST. VINCENT WI		CENTRAL AMERICA
GB24	GB-0104	276360	Dooryard	G.barbadense		FRANCE	MARIE GALANTE	EUROPE
GB25	GB-0115	276149	Dooryard	G.barbadense		GUATEMALA	ALTA VERAPAZ	CENTRAL AMERICA
GB26	GB-0119	276152	Dooryard	G.barbadense		GUATEMALA	ALTA VERAPAZ	CENTRAL AMERICA
GB27	GB-0128	528344	Dooryard	G.barbadense		GUATEMALA	JUTIAPA	CENTRAL AMERICA
GB28	GB-0136	528351	Dooryard	G.barbadense		GUATEMALA	SANTA ROSA	CENTRAL AMERICA
GB29	GB-0139	528354	Dooryard	G.barbadense		GUYANA		SOUTH AMERICA
GB3	GB-0006	163735	Dooryard	G.barbadense		PERU	LORETO	SOUTH AMERICA
GB30	GB-0140	528355	Dooryard	G.barbadense		GUYANA		SOUTH AMERICA
GB31	GB-0144	276482	Dooryard	G.barbadense		GUYANA		SOUTH AMERICA
GB32	GB-0148	281664	Dooryard	G.barbadense		GUYANA		SOUTH AMERICA
GB33	GB-0154	281666	Dooryard	G.barbadense		HAITI		CENTRAL AMERICA
GB34	GB-0156	528360	Dooryard	G.barbadense		HAITI		CENTRAL AMERICA
GB35	GB-0158	528362	Dooryard	G.barbadense		HONDURAS		CENTRAL AMERICA
GB36	GB-0165	528366	Dooryard	G.barbadense		HONDURAS		CENTRAL AMERICA
GB37	GB-0167	281654	Dooryard	G.barbadense		INDIA	GOA	ASIA
GB38	GB-0170	281658	Dooryard	G.barbadense		INDIA	EAST BENGAL	ASIA
GB39	GB-0176	281675	Dooryard	G.barbadense		MALAWI		AFRICA
GB4	GB-0008	163758	Dooryard	G.barbadense		PERU	LORETO	SOUTH AMERICA
GB41	GB-0181	528373	Dooryard	G.barbadense		MEXICO	MICHOCAN	NORTH AMERICA
GB42	GB-0183	276481	Dooryard	G.barbadense		MEXICO	CHIAPAS	NORTH AMERICA
GB43	GB-0189	275415	Dooryard	G.barbadense		MEXICO	VERACRUZ	NORTH AMERICA
GB44	GB-0192	528374	Dooryard	G.barbadense		NEPAL		ASIA
GB45	GB-0193	276477	Dooryard	G.barbadense		PARAGUAY	ALTO PARAGUAY	SOUTH AMERICA
GB46	GB-0195	528376	Dooryard	G.barbadense		PARAGUAY		SOUTH AMERICA
GB47	GB-0197	190213	Dooryard	G.barbadense		PARAGUAY		SOUTH AMERICA
GB48	GB-0206	210129	Dooryard	G.barbadense		PERU	TUMBES	SOUTH AMERICA
GB49	GB-0207	210154	Dooryard	G.barbadense		PERU	TUMBES	SOUTH AMERICA
GB5	GB-0012	163752	Dooryard	G.barbadense		FRANCE	LES SAINTES	EUROPE
GB50	GB-0210	234268	cultivar	G.barbadense	DOMAINS SAKEL	SUDAN	EL GIZIRA	AFRICA
GB51	GB-0211	234269	cultivar	G.barbadense	LAMBERRT X1730	SUDAN	EL GIZIRA	AFRICA
GB52	GB-0212	193517	Dooryard	G.barbadense		PERU	AMAZONAS	SOUTH AMERICA
GB54	GB-0215	239645	Dooryard	G.barbadense		PERU		SOUTH AMERICA
GB55	GB-0219	528379	cultivar	G.barbadense	YUMA	UNITED STATES		NORTH AMERICA
GB56	GB-0220	528380	cultivar	G.barbadense	OLD PIMA	UNITED STATES		NORTH AMERICA
GB57	GB-0222	528382	cultivar	G.barbadense	AMSAK	UNITED STATES		NORTH AMERICA
GB58	GB-0223	528383	cultivar	G.barbadense	PIMA 32	UNITED STATES		NORTH AMERICA
GB59	GB-0224	528384	cultivar	G.barbadense	PIMA S-1	UNITED STATES		NORTH AMERICA
GB6	GB-0013	163760	Dooryard	G.barbadense		GUATEMALA		CENTRAL AMERICA
GB60	GB-0225	528385	cultivar	G.barbadense	PIMA S-2	UNITED STATES		NORTH AMERICA
GB61	GB-0226	528386	cultivar	G.barbadense	ST. KITTS SEA ISLAND	ST. KITTS-NEVIS	ST. KITTS	CENTRAL AMERICA
GB62	GB-0228	528388	cultivar	G.barbadense	MONTSERATT SEA ISLAN	UK	MONSERATT	CENTRAL AMERICA
GB63	GB-0229	528389	cultivar	G.barbadense	SEA ISLAND BARBADOS	BARBADOS		CENTRAL AMERICA
GB65	GB-0232	280209	cultivar	G.barbadense	BAHTIM 185	EGYPT		AFRICA
GB66	GB-0236	528393	cultivar	G.barbadense	GIZA 7	EGYPT		AFRICA
GB67	GB-0238	528395	cultivar	G.barbadense	SEA ISLAND 12B2	UNITED STATES		NORTH AMERICA
GB68	GB-0241	528398	cultivar	G.barbadense	EARLIPIMA	UNITED STATES		NORTH AMERICA
GB69	GB-0245	528402	cultivar	G.barbadense	SEA ISLAND	UNITED STATES		NORTH AMERICA
GB7	GB-0016	163756	Dooryard	G.barbadense		GUYANA		SOUTH AMERICA
GB70	GB-0246	528403	cultivar	G.barbadense	SEABERRY	UNITED STATES		NORTH AMERICA
GB71	GB-0249	528406	cultivar	G.barbadense	ST. VINCENT SUPERFINE	ST. VINCENT		CENTRAL AMERICA
GB72	GB-0252	528409	cultivar	G.barbadense	ST. VINCENT V135	ST. VINCENT		CENTRAL AMERICA
GB73	GB-0254	528411	cultivar	G.barbadense	RUSSIAN SEA ISLAND	USSR		EUROPE
GB74	GB-0255	528412	cultivar	G.barbadense	RUSSIAN	USSR		EUROPE
GB75	GB-0256	528413	cultivar	G.barbadense	PUERTO RICAN REGULAR	UNITED STATES		NORTH AMERICA
GB76	GB-0257	528414	cultivar	G.barbadense	O.S.I. ORDINARY	UNITED STATES		NORTH AMERICA
GB77	GB-0261	528119	Dooryard	G.barbadense		BOLIVIA	CHUQUISACA	SOUTH AMERICA
GB78	GB-0262	528120	Dooryard	G.barbadense		CUBA		CENTRAL AMERICA
GB79	GB-0264	528122	Dooryard	G.barbadense		CUBA		CENTRAL AMERICA
GB8	GB-0018	210689	Dooryard	G.barbadense		IVORY COAST		AFRICA
GB81	GB-0266	528124	Dooryard	G.barbadense		DOMINICAN REP		CENTRAL AMERICA
GB82	GB-0269	528127	Dooryard	G.barbadense		ECUADOR	LOJA	SOUTH AMERICA
GB83	GB-0272	528130	Dooryard	G.barbadense		FRANCE	GUIANA	EUROPE
GB84	GB-0273	528131	Dooryard	G.barbadense		BELIZE		CENTRAL AMERICA
GB85	GB-0275	528133	Dooryard	G.barbadense		BELIZE		CENTRAL AMERICA
GB86	GB-0276	528134	Dooryard	G.barbadense		BERMUDA BWI		NORTH AMERICA
GB87	GB-0280	528138	Dooryard	G.barbadense		BOLIVIA	CHUQUISACA	SOUTH AMERICA
GB88	GB-0285	265133	Dooryard	G.barbadense		BOLIVIA	BENI	SOUTH AMERICA
GB89	GB-0287	265165	Dooryard	G.barbadense		BOLIVIA	SANTA CRUZ	SOUTH AMERICA
GB9	GB-0020	265131	Dooryard	G.barbadense		NEW GUINEA		AUSTRALIA
GB90	GB-0288	266166	Dooryard	G.barbadense		BOLIVIA	LA PAZ	SOUTH AMERICA
GB91	GB-0290	265168	Dooryard	G.barbadense		BOLIVIA	LA PAZ	SOUTH AMERICA
GB92	GB-0291	265169	Dooryard	G.barbadense		BOLIVIA	CHUQUISACA	SOUTH AMERICA
GB94	GB-0313	528161	Dooryard	G.barbadense		BOLIVIA	SANTA CRUZ	SOUTH AMERICA
GB95	GB-0317	528165	Dooryard	G.barbadense		BRAZIL	ESPIRITO SANTO	SOUTH AMERICA
GB96	GB-0329	528177	Dooryard	G.barbadense		BRAZIL	PERNAMBUCO	SOUTH AMERICA
GB97	GB-0331	528179	Dooryard	G.barbadense		BRAZIL	AMAPA TERRITORY	SOUTH AMERICA
GB98	GB-0332	528180	Dooryard	G.barbadense		BRAZIL	AMAPA TERRITORY	SOUTH AMERICA
GB99	GB-0333	528181	Dooryard	G.barbadense		BRAZIL	MINAS GERAIS	SOUTH AMERICA

## Sheet: Table S2
Taxa	GH100_SA	GH101_SA	GH102_SA	GH103_SA	GH104_SA	GH105_SA	GH106_SA	GH107_SA	GH108_SA	GH109_SA	GH10_SA	GH110_SA	GH111_SA	GH112_SA	GH113_SA	GH114_SA	GH115_SA	GH116_SA	GH117_SA	GH119_SA	GH11_SA	GH120_SA	GH121_SA	GH122_SA	GH123_SA	GH124_SA	GH125_SA	GH126_SA	GH127_SA	GH128_SA	GH129_SA	GH12_SA	GH130_SA	GH131_SA	GH132_SA	GH133_SA	GH134_SA	GH135_SA	GH136_SA	GH137_SA	GH138_SA	GH139_SA	GH13_SA	GH140_SA	GH141_SA	GH142_SA	GH143_SA	GH144_SA	GH145_SA
GH100_SA	0	0.0680763	0.0617174	0.0712133	0.0620939	0.0613851	0.0674653	0.0776699	0.065281	0.0778226	0.0980673	0.0599566	0.063745	0.0751958	0.10454	0.0893074	0.0949644	0.0769451	0.109729	0.100458	0.0606306	0.0847976	0.069517	0.070091	0.0865663	0.0983051	0.076179	0.0861846	0.0678571	0.0858186	0.0863661	0.0732514	0.0814136	0.0841751	0.0864469	0.0952611	0.0842813	0.0753968	0.0666667	0.0635514	0.09	0.0808571	0.0564904	0.0842993	0.0648148	0.0677699	0.0820444	0.0584038	0.0645395
GH101_SA	0.0680763	0	0.0674819	0.0763994	0.0744604	0.0638629	0.0738566	0.0734463	0.0730435	0.073471	0.0886121	0.0756844	0.0714752	0.0790843	0.0959835	0.092145	0.0966969	0.0833808	0.110526	0.104681	0.0664251	0.0779367	0.0666235	0.0773778	0.0946728	0.0910886	0.0781905	0.0850515	0.0744186	0.0872483	0.0890374	0.0728291	0.0860441	0.0805799	0.0806572	0.0785985	0.0884146	0.0938242	0.0604945	0.0798005	0.08391	0.0928738	0.0623109	0.0774428	0.0740927	0.0695518	0.0758389	0.0715051	0.0780116
GH102_SA	0.0617174	0.0674819	0	0.0569061	0.070279	0.0588235	0.0666328	0.0486177	0.0701754	0.0667461	0.0699454	0.0514842	0.0658714	0.0654596	0.0905433	0.073399	0.0819521	0.0810163	0.0956023	0.0914256	0.0472813	0.0748571	0.0458811	0.0787254	0.0671206	0.0976636	0.0639361	0.0729059	0.0738552	0.0738119	0.0705434	0.0499376	0.0653742	0.0671642	0.0703037	0.0696615	0.0671141	0.077472	0.056338	0.0674723	0.0791411	0.0798845	0.0497537	0.0664336	0.0575397	0.0621404	0.075725	0.0630137	0.0703829
GH103_SA	0.0712133	0.0763994	0.0569061	0	0.0593692	0.0632678	0.0731915	0.0629482	0.0783333	0.0734406	0.0886559	0.0459502	0.0431718	0.0682335	0.0711314	0.0808458	0.0749235	0.0700713	0.0847523	0.0957265	0.057377	0.0707457	0.0578139	0.0795902	0.0822632	0.0934765	0.0699588	0.0702297	0.0579515	0.0734177	0.0803709	0.0598632	0.0599096	0.0651786	0.0673258	0.0722412	0.0698925	0.068258	0.069669	0.0492142	0.0761905	0.0776923	0.0550041	0.0833333	0.0545775	0.0560429	0.0696833	0.0446224	0.0485981
GH104_SA	0.0620939	0.0744604	0.070279	0.0593692	0	0.0505288	0.0635628	0.0645283	0.0727773	0.0821462	0.0792737	0.055269	0.0468619	0.0729167	0.0849881	0.0804979	0.0852102	0.0746382	0.0895911	0.0866174	0.0564972	0.0714958	0.0526534	0.0710102	0.0805344	0.0859435	0.0695444	0.0696254	0.0554804	0.0736402	0.0776952	0.0663717	0.0657143	0.0612849	0.0736469	0.0667034	0.0660047	0.0698128	0.0663749	0.0513535	0.0766497	0.0857805	0.0608056	0.0763636	0.0630841	0.0696379	0.081266	0.0532757	0.0566636
GH105_SA	0.0613851	0.0638629	0.0588235	0.0632678	0.0505288	0	0.0658915	0.0638646	0.0673604	0.0836364	0.0896552	0.0569755	0.0615735	0.0682057	0.0830619	0.0854072	0.0957096	0.0790323	0.094086	0.0895097	0.0680982	0.0807416	0.0512965	0.0747908	0.0869565	0.0901194	0.0663377	0.0745413	0.0779817	0.0706085	0.0858961	0.0731544	0.0715031	0.0777262	0.0797186	0.0682119	0.0747599	0.0796214	0.057754	0.061236	0.0803797	0.0845225	0.0685528	0.0769795	0.0669399	0.0645756	0.0816568	0.0579787	0.0591017
GH106_SA	0.0674653	0.0738566	0.0666328	0.0731915	0.0635628	0.0658915	0	0.0701094	0.0451681	0.0813439	0.0928339	0.06875	0.0652174	0.0829708	0.100962	0.0927247	0.0929087	0.0898726	0.101729	0.102666	0.0688114	0.0925311	0.0699697	0.0711942	0.0956376	0.107764	0.0792598	0.0812315	0.0786865	0.0781711	0.0808016	0.0706413	0.0800256	0.079743	0.0846972	0.0826489	0.0946237	0.0745257	0.0652314	0.0606282	0.0857545	0.0955983	0.0597222	0.0775862	0.0712025	0.07689	0.0744514	0.0572445	0.0707434
GH107_SA	0.0776699	0.0734463	0.0486177	0.0629482	0.0645283	0.0638646	0.0701094	0	0.0825921	0.0790134	0.0813777	0.0550923	0.0582386	0.0665124	0.0908799	0.0868243	0.0737852	0.0792265	0.10136	0.0940526	0.0444915	0.0788835	0.0603933	0.0819428	0.0815047	0.0948276	0.0716172	0.0718794	0.0656627	0.0745672	0.0766033	0.0395508	0.0704105	0.0655444	0.0687353	0.0737463	0.0561002	0.076288	0.0730634	0.0625427	0.0850679	0.0855598	0.0596241	0.0620321	0.056928	0.0735651	0.0759587	0.0735379	0.076834
GH108_SA	0.065281	0.0730435	0.0701754	0.0783333	0.0727773	0.0673604	0.0451681	0.0825921	0	0.08821	0.0943618	0.0700185	0.0742358	0.0826471	0.107435	0.0890985	0.0875389	0.0922144	0.111423	0.0978495	0.0743838	0.0863487	0.0725462	0.0704779	0.0915538	0.0954806	0.0798797	0.0831533	0.0916561	0.0775327	0.0834348	0.0677452	0.0840787	0.0773196	0.08583	0.0891591	0.0891304	0.0675492	0.0652963	0.0707384	0.0773148	0.0869134	0.0641201	0.0767918	0.0671067	0.0805907	0.0779026	0.0754258	0.0718276
GH109_SA	0.0778226	0.073471	0.0667461	0.0734406	0.0821462	0.0836364	0.0813439	0.0790134	0.08821	0	0.0751665	0.0763265	0.0687614	0.0727345	0.0988822	0.0797297	0.0881356	0.0822204	0.0989103	0.101734	0.0744571	0.0764706	0.0656109	0.0855155	0.0840301	0.090795	0.0876963	0.0886878	0.0798611	0.0857012	0.0896607	0.0771889	0.0816573	0.0785846	0.0918762	0.0738636	0.0752106	0.0997398	0.0767367	0.0631025	0.0896478	0.0861921	0.0773552	0.0840822	0.081861	0.0775076	0.0888993	0.072332	0.0778564
GH10_SA	0.0980673	0.0886121	0.0699454	0.0886559	0.0792737	0.0896552	0.0928339	0.0813777	0.0943618	0.0751665	0	0.0829016	0.0785229	0.0928468	0.0970611	0.0834011	0.0885693	0.0881459	0.0929705	0.0868486	0.081172	0.0921788	0.0789696	0.0940015	0.0879163	0.0990061	0.0809112	0.0767306	0.0850202	0.097653	0.0938655	0.0828819	0.0849673	0.0865303	0.0858407	0.0777288	0.0709302	0.0972222	0.0890511	0.0815661	0.0939364	0.0969507	0.0851735	0.0822249	0.0710956	0.09035	0.0815789	0.0901335	0.0897666
GH110_SA	0.0599566	0.0756844	0.0514842	0.0459502	0.055269	0.0569755	0.06875	0.0550923	0.0700185	0.0763265	0.0829016	0	0.0513861	0.061988	0.0834379	0.082634	0.0849858	0.079662	0.0994703	0.095158	0.0462046	0.0772583	0.0487316	0.0768802	0.0831832	0.097929	0.0655325	0.0716678	0.0602923	0.0764516	0.0811193	0.0553398	0.0675526	0.0626327	0.0673375	0.0758317	0.0755996	0.0806246	0.0589701	0.0509198	0.0774892	0.0892317	0.0586035	0.0705128	0.0634675	0.059402	0.0721868	0.0568627	0.0553506
GH111_SA	0.063745	0.0714752	0.0658714	0.0431718	0.0468619	0.0615735	0.0652174	0.0582386	0.0742358	0.0687614	0.0785229	0.0513861	0	0.0660939	0.0879596	0.0792267	0.0830996	0.0660777	0.0920224	0.0935583	0.0599268	0.070614	0.0489969	0.0775978	0.0660981	0.0994378	0.0577066	0.0653188	0.0621039	0.0636292	0.0775803	0.0623711	0.0574369	0.0601926	0.0756014	0.0679406	0.0722161	0.085579	0.0634179	0.0400458	0.0714985	0.0816993	0.0560921	0.064497	0.0437431	0.0624442	0.0798046	0.0492245	0.0555556
GH112_SA	0.0751958	0.0790843	0.0654596	0.0682335	0.0729167	0.0682057	0.0829708	0.0665124	0.0826471	0.0727345	0.0928468	0.061988	0.0660939	0	0.0935445	0.0862176	0.0862637	0.0749421	0.106419	0.102185	0.0589661	0.077961	0.0532194	0.0780829	0.0891003	0.0951025	0.0656689	0.0663833	0.0682635	0.0844319	0.0850247	0.0599057	0.0734433	0.0718665	0.0780325	0.0749046	0.0625	0.0901008	0.0616254	0.0602028	0.0956261	0.0867018	0.063957	0.0770031	0.0747423	0.0668491	0.0895777	0.0753536	0.0663977
GH113_SA	0.10454	0.0959835	0.0905433	0.0711314	0.0849881	0.0830619	0.100962	0.0908799	0.107435	0.0988822	0.0970611	0.0834379	0.0879596	0.0935445	0	0.0957375	0.0947137	0.0901797	0.105598	0.10747	0.0942588	0.0901639	0.0918221	0.102308	0.092233	0.102744	0.0919044	0.0966114	0.0991637	0.0880458	0.107209	0.0926108	0.0918984	0.0878229	0.0846709	0.0801217	0.0837752	0.113043	0.0840075	0.0907811	0.109275	0.0941837	0.10127	0.0811111	0.0885193	0.0959471	0.0929368	0.0871027	0.0904423
GH114_SA	0.0893074	0.092145	0.073399	0.0808458	0.0804979	0.0854072	0.0927247	0.0868243	0.0890985	0.0797297	0.0834011	0.082634	0.0792267	0.0862176	0.0957375	0	0.0866044	0.0825658	0.0945419	0.100801	0.0734639	0.0751689	0.0786474	0.0919283	0.083445	0.102464	0.0747532	0.0768366	0.078492	0.0890363	0.0902956	0.0905307	0.0747692	0.0731895	0.0896806	0.072327	0.082131	0.0877732	0.0820239	0.0801749	0.0956439	0.0943943	0.0860882	0.0832408	0.0780911	0.0755864	0.0855365	0.086478	0.0773857
GH115_SA	0.0949644	0.0966969	0.0819521	0.0749235	0.0852102	0.0957096	0.0929087	0.0737852	0.0875389	0.0881356	0.0885693	0.0849858	0.0830996	0.0862637	0.0947137	0.0866044	0	0.0838826	0.106978	0.103887	0.0857619	0.0833965	0.0840278	0.0926663	0.0791411	0.102388	0.09	0.0915348	0.0839286	0.0923567	0.0836665	0.0772947	0.0825562	0.0819788	0.08699	0.0710736	0.0745243	0.0986267	0.0818436	0.0743155	0.0931373	0.0888177	0.0883092	0.0834219	0.0787781	0.0829288	0.0758769	0.087655	0.0842226
GH116_SA	0.0769451	0.0833808	0.0810163	0.0700713	0.0746382	0.0790323	0.0898726	0.0792265	0.0922144	0.0822204	0.0881459	0.079662	0.0660777	0.0749421	0.0901797	0.0825658	0.0838826	0	0.109025	0.101909	0.0776451	0.0774142	0.0735704	0.0918854	0.0932999	0.102841	0.0839274	0.0848464	0.0657734	0.0930233	0.0932504	0.0828431	0.0870836	0.0771162	0.0797831	0.0728863	0.077577	0.0975919	0.0842631	0.064	0.0883152	0.0878505	0.0756303	0.0976009	0.0766423	0.0712551	0.0903084	0.0753384	0.0710445
GH117_SA	0.109729	0.110526	0.0956023	0.0847523	0.0895911	0.094086	0.101729	0.10136	0.111423	0.0989103	0.0929705	0.0994703	0.0920224	0.106419	0.105598	0.0945419	0.106978	0.109025	0	0.0719132	0.0960265	0.0894988	0.098817	0.113757	0.11419	0.111213	0.10864	0.0951724	0.0962733	0.118134	0.110852	0.0940546	0.102614	0.106714	0.0915008	0.0870871	0.0947368	0.101911	0.101313	0.0990753	0.0989305	0.0972906	0.099493	0.109002	0.104123	0.100244	0.102249	0.0881839	0.0884789
GH119_SA	0.100458	0.104681	0.0914256	0.0957265	0.0866174	0.0895097	0.102666	0.0940526	0.0978495	0.101734	0.0868486	0.095158	0.0935583	0.102185	0.10747	0.100801	0.103887	0.101909	0.0719132	0	0.0930657	0.105329	0.0947612	0.0991174	0.100622	0.116793	0.0970095	0.0898318	0.102484	0.0982839	0.100267	0.0929158	0.0905201	0.0943102	0.0881131	0.0874089	0.0924731	0.109353	0.0934987	0.0922039	0.103318	0.10007	0.0942446	0.105835	0.0950054	0.0978078	0.0909458	0.097158	0.0888704
GH11_SA	0.0606306	0.0664251	0.0472813	0.057377	0.0564972	0.0680982	0.0688114	0.0444915	0.0743838	0.0744571	0.081172	0.0462046	0.0599268	0.0589661	0.0942588	0.0734639	0.0857619	0.0776451	0.0960265	0.0930657	0	0.0666014	0.0524862	0.0725671	0.0662393	0.10186	0.05	0.0657534	0.0590717	0.0605505	0.0755426	0.041088	0.0628	0.0632558	0.0647172	0.0634459	0.052506	0.0775194	0.0676568	0.0527256	0.0898396	0.0845684	0.0522904	0.0616352	0.0598341	0.062184	0.0792683	0.0598534	0.057377
GH120_SA	0.0847976	0.0779367	0.0748571	0.0707457	0.0714958	0.0807416	0.0925311	0.0788835	0.0863487	0.0764706	0.0921788	0.0772583	0.070614	0.077961	0.0901639	0.0751689	0.0833965	0.0774142	0.0894988	0.105329	0.0666014	0	0.0712413	0.0913043	0.0739857	0.081255	0.0751849	0.0673242	0.0785235	0.0672566	0.0702765	0.0722161	0.0750569	0.0733391	0.0626728	0.0670732	0.0604839	0.0928168	0.0802806	0.0717822	0.0889571	0.0872757	0.0823864	0.0632678	0.0754608	0.0708008	0.0668161	0.0784839	0.073382
GH121_SA	0.069517	0.0666235	0.0458811	0.0578139	0.0526534	0.0512965	0.0699697	0.0603933	0.0725462	0.0656109	0.0789696	0.0487316	0.0489969	0.0532194	0.0918221	0.0786474	0.0840278	0.0735704	0.098817	0.0947612	0.0524862	0.0712413	0	0.0787899	0.0733522	0.0913194	0.0577066	0.0612878	0.0700514	0.0777262	0.0857927	0.0618609	0.0571429	0.0507075	0.0732538	0.0680873	0.0589888	0.0824216	0.0564137	0.0474944	0.0861085	0.0838804	0.0493111	0.0614237	0.0553122	0.0659292	0.0749004	0.0603333	0.0635314
GH122_SA	0.070091	0.0773778	0.0787254	0.0795902	0.0710102	0.0747908	0.0711942	0.0819428	0.0704779	0.0855155	0.0940015	0.0768802	0.0775978	0.0780829	0.102308	0.0919283	0.0926663	0.0918854	0.113757	0.0991174	0.0725671	0.0913043	0.0787899	0	0.0900546	0.10236	0.0905684	0.0842886	0.0822249	0.0924185	0.0867117	0.0802708	0.080294	0.0799296	0.08659	0.0959843	0.0874605	0.0772176	0.0735294	0.0780645	0.0929084	0.0836342	0.0759773	0.0816327	0.0696938	0.0866983	0.0830413	0.0824571	0.0837756
GH123_SA	0.0865663	0.0946728	0.0671206	0.0822632	0.0805344	0.0869565	0.0956376	0.0815047	0.0915538	0.0840301	0.0879163	0.0831832	0.0660981	0.0891003	0.092233	0.083445	0.0791411	0.0932999	0.11419	0.100622	0.0662393	0.0739857	0.0733522	0.0900546	0	0.106629	0.0783871	0.0716783	0.0644172	0.0771331	0.0775707	0.0666667	0.0714701	0.0673146	0.0733591	0.0745311	0.0660677	0.0993506	0.080084	0.0758197	0.104391	0.106206	0.088694	0.0692641	0.0633508	0.0806975	0.0861818	0.089911	0.0840979
GH124_SA	0.0983051	0.0910886	0.0976636	0.0934765	0.0859435	0.0901194	0.107764	0.0948276	0.0954806	0.090795	0.0990061	0.097929	0.0994378	0.0951025	0.102744	0.102464	0.102388	0.102841	0.111213	0.116793	0.10186	0.081255	0.0913194	0.10236	0.106629	0	0.101237	0.0939415	0.102273	0.0981675	0.106446	0.100485	0.100344	0.0916249	0.0929688	0.0790766	0.0950106	0.100651	0.0882867	0.0973244	0.103757	0.101984	0.0959038	0.0966667	0.0953878	0.098096	0.0951344	0.0948226	0.0950192
GH125_SA	0.076179	0.0781905	0.0639361	0.0699588	0.0695444	0.0663377	0.0792598	0.0716172	0.0798797	0.0876963	0.0809112	0.0655325	0.0577066	0.0656689	0.0919044	0.0747532	0.09	0.0839274	0.10864	0.0970095	0.05	0.0751849	0.0577066	0.0905684	0.0783871	0.101237	0	0.0424597	0.0696671	0.0581312	0.073957	0.0694726	0.0590024	0.0713213	0.0649878	0.0644172	0.0572805	0.0868079	0.0648148	0.0594556	0.0930776	0.0949833	0.0650379	0.068672	0.0697168	0.0636439	0.0828313	0.0708101	0.0614952
GH126_SA	0.0861846	0.0850515	0.0729059	0.0702297	0.0696254	0.0745413	0.0812315	0.0718794	0.0831533	0.0886878	0.0767306	0.0716678	0.0653188	0.0663833	0.0966114	0.0768366	0.0915348	0.0848464	0.0951724	0.0898318	0.0657534	0.0673242	0.0612878	0.0842886	0.0716783	0.0939415	0.0424597	0	0.0793854	0.0659091	0.0734899	0.0731452	0.0675231	0.0657578	0.0647756	0.0537408	0.0528953	0.0925516	0.0740121	0.0671091	0.0992293	0.0853485	0.0760319	0.064133	0.0739321	0.0787611	0.0737052	0.0808824	0.0665829
GH127_SA	0.0678571	0.0744186	0.0738552	0.0579515	0.0554804	0.0779817	0.0786865	0.0656627	0.0916561	0.0798611	0.0850202	0.0602923	0.0621039	0.0682635	0.0991637	0.078492	0.0839286	0.0657734	0.0962733	0.102484	0.0590717	0.0785235	0.0700514	0.0822249	0.0644172	0.102273	0.0696671	0.0793854	0	0.0683594	0.0747608	0.0728716	0.0729412	0.0650773	0.0630872	0.0697842	0.0660661	0.0710692	0.07109	0.0536829	0.0927007	0.0900243	0.0608273	0.0725191	0.0687135	0.0635877	0.0790173	0.0644208	0.0588616
GH128_SA	0.0858186	0.0872483	0.0738119	0.0734177	0.0736402	0.0706085	0.0781711	0.0745672	0.0775327	0.0857012	0.097653	0.0764516	0.0636292	0.0844319	0.0880458	0.0890363	0.0923567	0.0930233	0.118134	0.0982839	0.0605505	0.0672566	0.0777262	0.0924185	0.0771331	0.0981675	0.0581312	0.0659091	0.0683594	0	0.0675676	0.0736559	0.0735661	0.0695103	0.0693966	0.068157	0.0638298	0.0892465	0.0825545	0.0675277	0.0865201	0.0973856	0.0825071	0.0661345	0.0677083	0.0720072	0.0896226	0.0781646	0.0682403
GH129_SA	0.0863661	0.0890374	0.0705434	0.0803709	0.0776952	0.0858961	0.0808016	0.0766033	0.0834348	0.0896607	0.0938655	0.0811193	0.0775803	0.0850247	0.107209	0.0902956	0.0836665	0.0932504	0.110852	0.100267	0.0755426	0.0702765	0.0857927	0.0867117	0.0775707	0.106446	0.073957	0.0734899	0.0747608	0.0675676	0	0.0717036	0.0779436	0.0828691	0.0807071	0.0727449	0.0757884	0.0938685	0.0874862	0.0760799	0.101786	0.0964912	0.0909653	0.0747863	0.0765576	0.0754344	0.0842657	0.0934343	0.0797592
GH12_SA	0.0732514	0.0728291	0.0499376	0.0598632	0.0663717	0.0731544	0.0706413	0.0395508	0.0677452	0.0771889	0.0828819	0.0553398	0.0623711	0.0599057	0.0926108	0.0905307	0.0772947	0.0828431	0.0940546	0.0929158	0.041088	0.0722161	0.0618609	0.0802708	0.0666667	0.100485	0.0694726	0.0731452	0.0728716	0.0736559	0.0717036	0	0.0649475	0.0626305	0.0747508	0.0703518	0.0564103	0.0698492	0.0665362	0.0657895	0.0938272	0.0891591	0.0609037	0.0653686	0.0676884	0.0678733	0.0862434	0.07109	0.0684783
GH130_SA	0.0814136	0.0860441	0.0653742	0.0599096	0.0657143	0.0715031	0.0800256	0.0704105	0.0840787	0.0816573	0.0849673	0.0675526	0.0574369	0.0734433	0.0918984	0.0747692	0.0825562	0.0870836	0.102614	0.0905201	0.0628	0.0750569	0.0571429	0.080294	0.0714701	0.100344	0.0590024	0.0675231	0.0729412	0.0735661	0.0779436	0.0649475	0	0.0274949	0.055597	0.0715677	0.0644995	0.0794136	0.0749733	0.0666667	0.0952174	0.0880139	0.0715585	0.0690377	0.0608741	0.074902	0.0757888	0.0694595	0.0749817
GH131_SA	0.0841751	0.0805799	0.0671642	0.0651786	0.0612849	0.0777262	0.079743	0.0655444	0.0773196	0.0785846	0.0865303	0.0626327	0.0601926	0.0718665	0.0878229	0.0731895	0.0819788	0.0771162	0.106714	0.0943102	0.0632558	0.0733391	0.0507075	0.0799296	0.0673146	0.0916249	0.0713213	0.0657578	0.0650773	0.0695103	0.0828691	0.0626305	0.0274949	0	0.0515772	0.0674218	0.0637584	0.0811712	0.070781	0.0626424	0.089061	0.0855889	0.0677903	0.0699177	0.0603352	0.0719457	0.0738916	0.0753804	0.0710638
GH132_SA	0.0864469	0.0806572	0.0703037	0.0673258	0.0736469	0.0797186	0.0846972	0.0687353	0.08583	0.0918762	0.0858407	0.0673375	0.0756014	0.0780325	0.0846709	0.0896806	0.08699	0.0797831	0.0915008	0.0881131	0.0647172	0.0626728	0.0732538	0.08659	0.0733591	0.0929688	0.0649878	0.0647756	0.0630872	0.0693966	0.0807071	0.0747508	0.055597	0.0515772	0	0.0671067	0.0662791	0.0980937	0.079189	0.0763832	0.0882353	0.0823529	0.0763328	0.0757389	0.0661017	0.0664436	0.0788068	0.0761763	0.0692308
GH133_SA	0.0952611	0.0785985	0.0696615	0.0722412	0.0667034	0.0682119	0.0826489	0.0737463	0.0891591	0.0738636	0.0777288	0.0758317	0.0679406	0.0749046	0.0801217	0.072327	0.0710736	0.0728863	0.0870871	0.0874089	0.0634459	0.0670732	0.0680873	0.0959843	0.0745311	0.0790766	0.0644172	0.0537408	0.0697842	0.068157	0.0727449	0.0703518	0.0715677	0.0674218	0.0671067	0	0.0529412	0.103774	0.081172	0.0685773	0.0841289	0.0872856	0.0754813	0.0786207	0.070118	0.0822222	0.0841321	0.0771484	0.0715066
GH134_SA	0.0842813	0.0884146	0.0671141	0.0698925	0.0660047	0.0747599	0.0946237	0.0561002	0.0891304	0.0752106	0.0709302	0.0755996	0.0722161	0.0625	0.0837752	0.082131	0.0745243	0.077577	0.0947368	0.0924731	0.052506	0.0604839	0.0589888	0.0874605	0.0660677	0.0950106	0.0572805	0.0528953	0.0660661	0.0638298	0.0757884	0.0564103	0.0644995	0.0637584	0.0662791	0.0529412	0	0.0891892	0.0719462	0.066777	0.0949132	0.0880773	0.0670213	0.0594203	0.0612648	0.0673544	0.0873016	0.0806618	0.0653153
GH135_SA	0.0753968	0.0938242	0.077472	0.068258	0.0698128	0.0796214	0.0745257	0.076288	0.0675492	0.0997398	0.0972222	0.0806246	0.085579	0.0901008	0.113043	0.0877732	0.0986267	0.0975919	0.101911	0.109353	0.0775194	0.0928168	0.0824216	0.0772176	0.0993506	0.100651	0.0868079	0.0925516	0.0710692	0.0892465	0.0938685	0.0698492	0.0794136	0.0811712	0.0980937	0.103774	0.0891892	0	0.079287	0.0761331	0.0849673	0.0956266	0.076431	0.0855856	0.0766773	0.0914787	0.0809886	0.0721809	0.0826222
GH136_SA	0.0666667	0.0604945	0.056338	0.069669	0.0663749	0.057754	0.0652314	0.0730634	0.0652963	0.0767367	0.0890511	0.0589701	0.0634179	0.0616254	0.0840075	0.0820239	0.0818436	0.0842631	0.101313	0.0934987	0.0676568	0.0802806	0.0564137	0.0735294	0.080084	0.0882867	0.0648148	0.0740121	0.07109	0.0825545	0.0874862	0.0665362	0.0749733	0.070781	0.079189	0.081172	0.0719462	0.079287	0	0.0709698	0.0867438	0.0812648	0.0593999	0.0702875	0.0592865	0.075273	0.0726084	0.0608292	0.0687361
GH137_SA	0.0635514	0.0798005	0.0674723	0.0492142	0.0513535	0.061236	0.0606282	0.0625427	0.0707384	0.0631025	0.0815661	0.0509198	0.0400458	0.0602028	0.0907811	0.0801749	0.0743155	0.064	0.0990753	0.0922039	0.0527256	0.0717822	0.0474944	0.0780645	0.0758197	0.0973244	0.0594556	0.0671091	0.0536829	0.0675277	0.0760799	0.0657895	0.0666667	0.0626424	0.0763832	0.0685773	0.066777	0.0761331	0.0709698	0	0.0745698	0.0685456	0.0648855	0.0649652	0.0562842	0.0624454	0.0725369	0.0513479	0.051398
GH138_SA	0.09	0.08391	0.0791411	0.0761905	0.0766497	0.0803797	0.0857545	0.0850679	0.0773148	0.0896478	0.0939364	0.0774892	0.0714985	0.0956261	0.109275	0.0956439	0.0931373	0.0883152	0.0989305	0.103318	0.0898396	0.0889571	0.0861085	0.0929084	0.104391	0.103757	0.0930776	0.0992293	0.0927007	0.0865201	0.101786	0.0938272	0.0952174	0.089061	0.0882353	0.0841289	0.0949132	0.0849673	0.0867438	0.0745698	0	0.0775941	0.0818015	0.0855263	0.0861858	0.0779768	0.0942828	0.0820175	0.0838353
GH139_SA	0.0808571	0.0928738	0.0798845	0.0776923	0.0857805	0.0845225	0.0955983	0.0855598	0.0869134	0.0861921	0.0969507	0.0892317	0.0816993	0.0867018	0.0941837	0.0943943	0.0888177	0.0878505	0.0972906	0.10007	0.0845684	0.0872757	0.0838804	0.0836342	0.106206	0.101984	0.0949833	0.0853485	0.0900243	0.0973856	0.0964912	0.0891591	0.0880139	0.0855889	0.0823529	0.0872856	0.0880773	0.0956266	0.0812648	0.0685456	0.0775941	0	0.081565	0.0844156	0.0828848	0.0908326	0.0833333	0.0756853	0.0806827
GH13_SA	0.0564904	0.0623109	0.0497537	0.0550041	0.0608056	0.0685528	0.0597222	0.0596241	0.0641201	0.0773552	0.0851735	0.0586035	0.0560921	0.063957	0.10127	0.0860882	0.0883092	0.0756303	0.099493	0.0942446	0.0522904	0.0823864	0.0493111	0.0759773	0.088694	0.0959038	0.0650379	0.0760319	0.0608273	0.0825071	0.0909653	0.0609037	0.0715585	0.0677903	0.0763328	0.0754813	0.0670213	0.076431	0.0593999	0.0648855	0.0818015	0.081565	0	0.0795964	0.0661686	0.0583127	0.081448	0.0490018	0.0660742
GH140_SA	0.0842993	0.0774428	0.0664336	0.0833333	0.0763636	0.0769795	0.0775862	0.0620321	0.0767918	0.0840822	0.0822249	0.0705128	0.064497	0.0770031	0.0811111	0.0832408	0.0834219	0.0976009	0.109002	0.105835	0.0616352	0.0632678	0.0614237	0.0816327	0.0692641	0.0966667	0.068672	0.064133	0.0725191	0.0661345	0.0747863	0.0653686	0.0690377	0.0699177	0.0757389	0.0786207	0.0594203	0.0855856	0.0702875	0.0649652	0.0855263	0.0844156	0.0795964	0	0.0695592	0.0782396	0.0818182	0.0807487	0.0694275
GH141_SA	0.0648148	0.0740927	0.0575397	0.0545775	0.0630841	0.0669399	0.0712025	0.056928	0.0671067	0.081861	0.0710956	0.0634675	0.0437431	0.0747423	0.0885193	0.0780911	0.0787781	0.0766423	0.104123	0.0950054	0.0598341	0.0754608	0.0553122	0.0696938	0.0633508	0.0953878	0.0697168	0.0739321	0.0687135	0.0677083	0.0765576	0.0676884	0.0608741	0.0603352	0.0661017	0.070118	0.0612648	0.0766773	0.0592865	0.0562842	0.0861858	0.0828848	0.0661686	0.0695592	0	0.067938	0.0743473	0.0633437	0.0600227
GH142_SA	0.0677699	0.0695518	0.0621404	0.0560429	0.0696379	0.0645756	0.07689	0.0735651	0.0805907	0.0775076	0.09035	0.059402	0.0624442	0.0668491	0.0959471	0.0755864	0.0829288	0.0712551	0.100244	0.0978078	0.062184	0.0708008	0.0659292	0.0866983	0.0806975	0.098096	0.0636439	0.0787611	0.0635877	0.0720072	0.0754344	0.0678733	0.074902	0.0719457	0.0664436	0.0822222	0.0673544	0.0914787	0.075273	0.0624454	0.0779768	0.0908326	0.0583127	0.0782396	0.067938	0	0.0801457	0.0604614	0.0709677
GH143_SA	0.0820444	0.0758389	0.075725	0.0696833	0.081266	0.0816568	0.0744514	0.0759587	0.0779026	0.0888993	0.0815789	0.0721868	0.0798046	0.0895777	0.0929368	0.0855365	0.0758769	0.0903084	0.102249	0.0909458	0.0792683	0.0668161	0.0749004	0.0830413	0.0861818	0.0951344	0.0828313	0.0737052	0.0790173	0.0896226	0.0842657	0.0862434	0.0757888	0.0738916	0.0788068	0.0841321	0.0873016	0.0809886	0.0726084	0.0725369	0.0942828	0.0833333	0.081448	0.0818182	0.0743473	0.0801457	0	0.0748276	0.0794271
GH144_SA	0.0584038	0.0715051	0.0630137	0.0446224	0.0532757	0.0579787	0.0572445	0.0735379	0.0754258	0.072332	0.0901335	0.0568627	0.0492245	0.0753536	0.0871027	0.086478	0.087655	0.0753384	0.0881839	0.097158	0.0598534	0.0784839	0.0603333	0.0824571	0.089911	0.0948226	0.0708101	0.0808824	0.0644208	0.0781646	0.0934343	0.07109	0.0694595	0.0753804	0.0761763	0.0771484	0.0806618	0.0721809	0.0608292	0.0513479	0.0820175	0.0756853	0.0490018	0.0807487	0.0633437	0.0604614	0.0748276	0	0.0553892
GH145_SA	0.0645395	0.0780116	0.0703829	0.0485981	0.0566636	0.0591017	0.0707434	0.076834	0.0718276	0.0778564	0.0897666	0.0553506	0.0555556	0.0663977	0.0904423	0.0773857	0.0842226	0.0710445	0.0884789	0.0888704	0.057377	0.073382	0.0635314	0.0837756	0.0840979	0.0950192	0.0614952	0.0665829	0.0588616	0.0682403	0.0797592	0.0684783	0.0749817	0.0710638	0.0692308	0.0715066	0.0653153	0.0826222	0.0687361	0.051398	0.0838353	0.0806827	0.0660742	0.0694275	0.0600227	0.0709677	0.0794271	0.0553892	0
GH146_SA	0.0651855	0.0823096	0.0622807	0.0530086	0.0542043	0.0674562	0.0689761	0.0743392	0.078555	0.0744186	0.0823406	0.059388	0.0397436	0.0692542	0.0903301	0.0870588	0.0850287	0.0710337	0.09603	0.0947837	0.0541833	0.0755208	0.0579288	0.0730888	0.0793472	0.1	0.0692807	0.0706692	0.0613318	0.0751011	0.0818898	0.0766355	0.0733233	0.0814644	0.0754579	0.0735294	0.0679758	0.083827	0.0738204	0.0433191	0.0831202	0.0836512	0.0719632	0.0738866	0.0651068	0.0618321	0.078177	0.055584	0.0549607
GH147_SA	0.0676085	0.0752634	0.0621062	0.0712727	0.066879	0.0689834	0.0752457	0.0650224	0.0783862	0.0745614	0.0955935	0.0595302	0.0646214	0.0757114	0.0963679	0.0854829	0.0896754	0.0861878	0.114425	0.0974684	0.0633065	0.074476	0.0672026	0.0856457	0.0814286	0.0947603	0.0754717	0.0794005	0.0571934	0.0795318	0.0845705	0.0681606	0.0713915	0.0708083	0.0743343	0.0779596	0.0773509	0.0889607	0.0676867	0.0706456	0.0917587	0.0843305	0.0600353	0.0813221	0.0657492	0.0623089	0.0859894	0.0711308	0.0601852
GH148_SA	0.0805038	0.0794595	0.0757143	0.0875969	0.0892593	0.0820021	0.0798077	0.0848775	0.0693341	0.0881623	0.0999257	0.0820981	0.0861486	0.087897	0.111621	0.108117	0.0940875	0.0951526	0.115768	0.112367	0.0836735	0.0991609	0.078912	0.0715113	0.098503	0.102541	0.0803515	0.0906977	0.0992823	0.0852638	0.0900229	0.0777351	0.0860426	0.0908465	0.0939623	0.0943026	0.0960334	0.0895156	0.0783982	0.0754779	0.103675	0.0879686	0.0782419	0.0944924	0.0852156	0.0828025	0.0904558	0.0800339	0.0833948
GH149_SA	0.0942857	0.0885031	0.0990196	0.0954106	0.0877125	0.102371	0.09222	0.0915935	0.0789981	0.102705	0.108333	0.098236	0.0922807	0.0866209	0.114848	0.111074	0.103951	0.100249	0.114084	0.100965	0.0988176	0.0908727	0.0940803	0.0921838	0.098631	0.100369	0.0953307	0.0892244	0.0929526	0.0887534	0.0897741	0.0835749	0.0939696	0.0925267	0.096519	0.100398	0.101373	0.091201	0.0918544	0.0989233	0.106726	0.0927673	0.096445	0.105587	0.109539	0.0989457	0.0801887	0.1	0.100831
GH14_SA	0.0634191	0.0719094	0.0660861	0.0812183	0.0721116	0.0694444	0.0718884	0.075287	0.0513955	0.0820106	0.0881643	0.0801917	0.071319	0.0868773	0.104426	0.0977094	0.0885383	0.0930388	0.113517	0.102583	0.0672727	0.0829146	0.0807893	0.0711083	0.0911824	0.0932935	0.079021	0.0871925	0.0867876	0.0763386	0.0799744	0.0740166	0.0802852	0.0864947	0.0903065	0.0826531	0.0741573	0.0665295	0.0715643	0.0717314	0.0774583	0.0796907	0.0688231	0.0758621	0.060307	0.0914894	0.0781011	0.0739213	0.0748355
GH150_SA	0.0626902	0.0730746	0.0582227	0.0536627	0.0558659	0.0544944	0.0643745	0.0553691	0.0710364	0.0700441	0.0831967	0.0498403	0.0552571	0.0563161	0.0774447	0.077745	0.0806029	0.0695859	0.0990962	0.0875382	0.0490376	0.0803493	0.0382883	0.0735108	0.0745554	0.0913043	0.0691602	0.067658	0.0613695	0.0796841	0.075797	0.053814	0.0704846	0.0707071	0.0695725	0.0772443	0.0619369	0.0762411	0.0587492	0.0594203	0.0770713	0.0791492	0.0537749	0.0717566	0.0653631	0.0593886	0.0836561	0.0653427	0.0635522
GH151_SA	0.0758952	0.080914	0.0656934	0.0744526	0.0816555	0.0921336	0.0761079	0.0867499	0.0731481	0.0850885	0.0863738	0.0794366	0.0779533	0.0826087	0.102454	0.0971635	0.0934759	0.0927348	0.116103	0.10521	0.0760234	0.0906225	0.0761839	0.0633883	0.0958987	0.0971328	0.0828086	0.0877785	0.0789474	0.0958693	0.0904408	0.0733722	0.0865542	0.0863983	0.0842266	0.0907258	0.0858209	0.0792721	0.0853659	0.0778364	0.0848806	0.0796688	0.0747957	0.0928423	0.0666667	0.0866237	0.0883605	0.0801336	0.0811934
GH152_SA	0.106638	0.103129	0.104907	0.0971787	0.0927357	0.0873016	0.0869883	0.0949555	0.0995509	0.105136	0.108498	0.0913043	0.0829528	0.104167	0.11976	0.123907	0.13132	0.10044	0.141194	0.129297	0.0936508	0.102826	0.0800604	0.103026	0.107195	0.133188	0.102071	0.11036	0.0916667	0.0967492	0.116448	0.0960884	0.0864714	0.0950226	0.102941	0.0864407	0.101884	0.115672	0.0968661	0.0812408	0.118333	0.101551	0.0925926	0.097148	0.091623	0.1008	0.117557	0.101312	0.0992248
GH153_SA	0.0649351	0.0710638	0.0573871	0.0643777	0.065261	0.0656051	0.0768868	0.0655515	0.078125	0.0769651	0.0843313	0.0612789	0.0628019	0.0817875	0.0963636	0.0915958	0.100885	0.0884755	0.104736	0.1	0.0647059	0.0790843	0.0696999	0.0688153	0.0915239	0.100357	0.0704949	0.0699132	0.0659026	0.0838207	0.088574	0.0713457	0.0831911	0.0776278	0.0888325	0.0793939	0.0797739	0.0896488	0.0750436	0.0599034	0.094382	0.0847926	0.0717614	0.0690789	0.0782767	0.0726405	0.0695565	0.0623909	0.0594623
GH154_SA	0.0563984	0.0728411	0.0479744	0.0587719	0.0676471	0.0595914	0.0662695	0.0591631	0.0716374	0.0704668	0.0891801	0.054221	0.0555991	0.0685619	0.0981375	0.0835232	0.0833333	0.0838664	0.101525	0.0983982	0.0506387	0.0842795	0.0512921	0.0728661	0.0883392	0.0970735	0.0691964	0.0691824	0.0762926	0.0659558	0.0843537	0.0570222	0.06937	0.0694779	0.070643	0.0776495	0.0721366	0.0810219	0.063304	0.0594966	0.0868545	0.0887446	0.04814	0.0725146	0.0727674	0.0593972	0.0773663	0.0592593	0.0572016
GH155_SA	0.306057	0.293742	0.296	0.270017	0.284912	0.306522	0.293478	0.278464	0.301771	0.285842	0.283654	0.28581	0.286558	0.289308	0.275482	0.283613	0.287304	0.287263	0.296104	0.28264	0.275387	0.293019	0.279104	0.292267	0.305221	0.297603	0.293128	0.28	0.285372	0.299563	0.29712	0.288032	0.304264	0.296353	0.305246	0.278557	0.277547	0.285517	0.298235	0.280179	0.292661	0.291946	0.268414	0.284017	0.276507	0.264655	0.278125	0.282665	0.289764
GH156_SA	0.224522	0.248366	0.244643	0.22351	0.217608	0.233096	0.215947	0.233974	0.233766	0.229866	0.240741	0.219551	0.210702	0.247604	0.230519	0.232026	0.231908	0.234628	0.207006	0.220395	0.221477	0.253289	0.233221	0.227273	0.250809	0.254747	0.223127	0.220199	0.239544	0.242574	0.233871	0.236842	0.220447	0.227723	0.231148	0.233333	0.234982	0.228896	0.246774	0.220736	0.223368	0.230392	0.221154	0.246241	0.22028	0.222973	0.23	0.220968	0.220199
GH157_SA	0.0587971	0.0790861	0.0651387	0.0610403	0.0581395	0.0629771	0.0716946	0.0707162	0.082243	0.0687974	0.0858586	0.0573192	0.0619048	0.0709282	0.0998177	0.085086	0.0945205	0.0774077	0.0964833	0.0988806	0.057611	0.0791624	0.0494665	0.0705882	0.0888188	0.0993648	0.0728291	0.0810811	0.0629322	0.0645982	0.0918919	0.068477	0.0690731	0.077553	0.0806133	0.0900585	0.0679012	0.0791667	0.0740072	0.0563447	0.0771396	0.0862709	0.0500919	0.0753604	0.07109	0.0706914	0.0878312	0.0501308	0.0629371
GH158_SA	0.0509198	0.0673643	0.0606061	0.0514706	0.0610156	0.0638889	0.0558867	0.0669039	0.074982	0.0810932	0.0788591	0.0471114	0.0496509	0.0749027	0.0811103	0.0772965	0.0807875	0.0728088	0.0970708	0.0936315	0.0506387	0.0807953	0.050841	0.0786594	0.0796089	0.0949235	0.0651383	0.076746	0.0646173	0.0839107	0.0859164	0.0679265	0.0741595	0.0686813	0.0739796	0.0798319	0.0789474	0.0794393	0.0568258	0.0473916	0.0787671	0.0842142	0.0593525	0.0742232	0.0567067	0.065388	0.077173	0.0455764	0.0487603
GH159_SA	0.0745273	0.0836066	0.0724365	0.0737129	0.0699405	0.0788913	0.0799353	0.0821582	0.0846774	0.0809917	0.0932836	0.0741917	0.0755297	0.0874302	0.0858586	0.0744067	0.0902981	0.0773881	0.101868	0.0952862	0.0766063	0.0732383	0.07035	0.0876833	0.0820122	0.0929468	0.0846697	0.0782845	0.072904	0.0860602	0.0914072	0.0808679	0.0843039	0.0765987	0.0732362	0.0758317	0.0709034	0.0939261	0.0810198	0.069683	0.0854739	0.0885226	0.0721519	0.0868167	0.0762004	0.0812449	0.0821629	0.0782584	0.0734526
GH15_SA	0.0752394	0.0731212	0.0574651	0.0545213	0.0578085	0.0719955	0.0681818	0.06	0.0798969	0.0732044	0.0802092	0.054111	0.0512821	0.0688259	0.0889224	0.0845921	0.0779589	0.0664286	0.0907781	0.0988281	0.0537886	0.0704225	0.0428343	0.0794492	0.0790051	0.0974796	0.0680246	0.0703883	0.0571792	0.0789896	0.0839802	0.0741325	0.0653527	0.0609959	0.0769565	0.0679612	0.0642045	0.0817164	0.0607871	0.0463679	0.077381	0.0819611	0.0533582	0.0729412	0.0575419	0.0632393	0.0765728	0.0538462	0.0624473
GH160_SA	0.0749254	0.0771277	0.0779862	0.0671031	0.0618677	0.0724401	0.0777552	0.0766284	0.0823253	0.0923867	0.0910883	0.0699746	0.0598414	0.0876411	0.0965834	0.0932263	0.0908234	0.081011	0.101081	0.100207	0.072432	0.0868167	0.0794798	0.0795455	0.0921644	0.0973735	0.0874409	0.0849325	0.0753341	0.0875727	0.0823566	0.0673828	0.084341	0.0853924	0.0717666	0.0848303	0.0827147	0.0903694	0.0817901	0.0752274	0.0809436	0.0936667	0.0697597	0.0803965	0.0649895	0.0856788	0.0930319	0.0705049	0.0753267
GH161_SA	0.0713002	0.0713407	0.06231	0.0588723	0.0574941	0.0575858	0.0788543	0.0577049	0.0798917	0.070993	0.0824089	0.0578382	0.0502587	0.0668482	0.078384	0.0786319	0.0810378	0.0770738	0.093038	0.0900439	0.0558016	0.0751037	0.0621257	0.0783439	0.078	0.0854534	0.0690722	0.0696481	0.0663772	0.0772502	0.0850063	0.0653924	0.0685185	0.0701887	0.0668297	0.0715746	0.0571737	0.0775566	0.0667287	0.0572331	0.0810056	0.0763384	0.062201	0.0668934	0.0583512	0.0633446	0.0758621	0.0585305	0.0578313
GH162_SA	0.0730124	0.0801733	0.0660112	0.0696498	0.0692194	0.0774947	0.0823112	0.057304	0.0805658	0.0854251	0.0910437	0.0634202	0.0646259	0.0762712	0.104027	0.0849777	0.074199	0.0862478	0.10679	0.0972037	0.0629112	0.0848043	0.06937	0.0840407	0.0789631	0.109735	0.0753642	0.0738786	0.0755054	0.0953145	0.0840432	0.0654475	0.0776484	0.0773973	0.0868741	0.0842311	0.0793814	0.0814312	0.0734717	0.0670137	0.0911458	0.0860729	0.0684505	0.0775027	0.0715031	0.0832669	0.0852713	0.0764083	0.0755474
GH163_SA	0.0810587	0.0950617	0.0573286	0.0630631	0.0761857	0.0735108	0.0823199	0.0607394	0.0915556	0.0896478	0.0966599	0.0635124	0.0697897	0.0795455	0.102068	0.0999104	0.0755034	0.0836268	0.11235	0.100935	0.0596529	0.0840164	0.066918	0.0939343	0.0744871	0.104332	0.0826558	0.0740394	0.0773481	0.0901564	0.0817021	0.0580569	0.084089	0.0817121	0.0771948	0.0744552	0.0701863	0.0947889	0.0751661	0.0673166	0.0861111	0.0866209	0.0725157	0.0680052	0.0667892	0.0642713	0.082922	0.0773457	0.0744467
GH164_SA	0.0721957	0.0802792	0.0610352	0.0539568	0.0601994	0.0728942	0.0649218	0.0652591	0.0779907	0.0780172	0.0890517	0.0592388	0.0557971	0.0762159	0.0828999	0.0835598	0.0885802	0.0781149	0.09375	0.0915638	0.0609137	0.0757576	0.07066	0.0826114	0.0849904	0.0953145	0.0774411	0.0743682	0.0645963	0.0755731	0.0791411	0.0625616	0.0771752	0.0785819	0.075337	0.0749497	0.0705882	0.0775244	0.0719053	0.0558679	0.0844037	0.0896506	0.0626632	0.0789183	0.060654	0.0736371	0.0745482	0.0509781	0.065417
GH165_SA	0.0673077	0.0726291	0.0667976	0.0499182	0.0574941	0.0673289	0.0649895	0.0748698	0.0796958	0.0822511	0.0900474	0.0571699	0.0569986	0.0791063	0.0882943	0.0825815	0.08914	0.0780051	0.0954545	0.108222	0.0666667	0.0765766	0.0587591	0.0862397	0.0872657	0.100064	0.0753425	0.0829128	0.0678175	0.0787402	0.0950283	0.076999	0.0705882	0.0705224	0.0774818	0.0853293	0.0814455	0.0801856	0.0672424	0.0512281	0.0829493	0.0868283	0.0530822	0.0841808	0.0619048	0.0727953	0.0769811	0.0309058	0.0580392
GH166_SA	0.064391	0.071934	0.0587248	0.0519608	0.0585502	0.06477	0.0706383	0.0635767	0.07	0.0741463	0.0796296	0.0456318	0.0504425	0.0693487	0.0901846	0.0807726	0.0904298	0.0722403	0.0889521	0.0786273	0.0538385	0.0822907	0.0514184	0.0761905	0.0787149	0.100248	0.0634583	0.0801034	0.0582656	0.0749551	0.0828618	0.0620729	0.0624019	0.0703053	0.0755597	0.0824859	0.07503	0.0789474	0.0666404	0.0563199	0.0810669	0.0817186	0.0554167	0.0747487	0.0613318	0.0559372	0.0853994	0.0585232	0.0474138
GH167_SA	0.0595921	0.07179	0.0549339	0.0499154	0.0473301	0.0705556	0.0622287	0.0599174	0.0693662	0.0738938	0.0862211	0.0476821	0.0437406	0.0676952	0.0857243	0.0849462	0.0788948	0.0733288	0.100604	0.0953437	0.0536193	0.0736626	0.055724	0.077249	0.0855397	0.0928184	0.0656601	0.0652341	0.0582278	0.0701107	0.0843648	0.0607903	0.0633355	0.0613354	0.0711948	0.0739042	0.0699105	0.0855032	0.0701299	0.0450938	0.0783476	0.0873453	0.0545139	0.0631342	0.0601504	0.0615385	0.0734375	0.053781	0.0614686
GH168_SA	0.070899	0.0773102	0.0696931	0.0727778	0.0753575	0.0722581	0.0528846	0.070668	0.0424805	0.0890869	0.0920771	0.0665417	0.0791878	0.073193	0.103865	0.0884774	0.113462	0.0992366	0.104485	0.108543	0.0732807	0.0856681	0.0687623	0.0675803	0.100662	0.0909971	0.083089	0.0756646	0.0759124	0.0791975	0.0880414	0.0676829	0.0851955	0.0818744	0.0856237	0.090303	0.0899235	0.0654528	0.0674789	0.0766169	0.0817143	0.0885262	0.0704568	0.0832206	0.0667082	0.0849162	0.0789749	0.0753296	0.0676533
GH169_SA	0.072884	0.0680031	0.0700117	0.0699694	0.0569801	0.0559045	0.0685841	0.0630744	0.0752137	0.0834197	0.0865019	0.0571076	0.0652765	0.0682553	0.0901213	0.0819746	0.0842975	0.0802521	0.0983539	0.0979945	0.0655136	0.082495	0.0558097	0.0765224	0.0824268	0.0972569	0.0808696	0.0803815	0.0813793	0.080429	0.0850368	0.0630011	0.0652866	0.0749293	0.0753425	0.0760095	0.0808824	0.0777878	0.050813	0.0709188	0.0822511	0.0828326	0.0623909	0.073472	0.0723844	0.0742268	0.0839518	0.0585842	0.0740375
GH16_SA	0.0747843	0.0732946	0.074588	0.0654676	0.0685596	0.0735141	0.0702654	0.0860945	0.0842284	0.0820954	0.0858444	0.069466	0.0609677	0.0829183	0.0952109	0.0815155	0.0889003	0.0811404	0.101484	0.103513	0.0706436	0.0850112	0.0722969	0.0907248	0.098338	0.110124	0.0782584	0.0882716	0.0715935	0.101594	0.0968573	0.0808688	0.0819631	0.0895082	0.0904486	0.0838095	0.0846774	0.0825159	0.073963	0.0652306	0.0768574	0.086921	0.0643105	0.090535	0.0771195	0.0736641	0.0873276	0.059386	0.0615815
GH170_SA	0.0690184	0.0737374	0.0558621	0.0540865	0.0630058	0.0690122	0.0670601	0.0553214	0.0826944	0.0812721	0.102709	0.0581874	0.0694444	0.068113	0.093914	0.0794085	0.0844773	0.0786988	0.105932	0.0970395	0.0567503	0.089057	0.0638064	0.0819328	0.0796414	0.102848	0.0635005	0.0704846	0.0766369	0.0668571	0.0862069	0.0630689	0.0655488	0.0632699	0.065896	0.0767717	0.0759837	0.0819761	0.0708419	0.0607064	0.0950061	0.0882046	0.0602725	0.0822511	0.0715232	0.0590319	0.0801833	0.0540265	0.0628539
GH171_SA	0.0658263	0.0618449	0.0674646	0.0523148	0.0426937	0.0552359	0.0596546	0.0676471	0.0658706	0.0825603	0.0801226	0.0539568	0.0524793	0.0753857	0.0847458	0.0709248	0.0857453	0.0737952	0.093819	0.0859821	0.0648855	0.079252	0.0556006	0.0688559	0.0750366	0.0797794	0.0695856	0.0760163	0.0680628	0.0721691	0.0819149	0.0661605	0.0689776	0.0730107	0.0729828	0.0731183	0.0824742	0.0717054	0.0516266	0.0554687	0.082495	0.0836502	0.0540746	0.07277	0.0602064	0.0693669	0.0690377	0.0491166	0.0534452
GH172_SA	0.0692308	0.0662616	0.0691017	0.0744243	0.0754864	0.0638889	0.0754848	0.0766539	0.0770481	0.0868085	0.0949612	0.0656689	0.0727802	0.0795188	0.0941884	0.0875341	0.0990683	0.0859073	0.110276	0.104693	0.0690704	0.0819936	0.066092	0.0791692	0.0955455	0.0961538	0.0801856	0.0906773	0.0829208	0.0956492	0.0970696	0.0675403	0.0827423	0.0810612	0.0817308	0.0915992	0.080663	0.0801347	0.0759456	0.0844245	0.0958029	0.0818243	0.0731383	0.0780022	0.0738147	0.0719665	0.0825826	0.0734497	0.0778041
GH173_SA	0.0692734	0.074613	0.072449	0.0702726	0.0744939	0.0711136	0.0682962	0.0733642	0.0639535	0.0942408	0.0981717	0.0681672	0.0693707	0.073959	0.0889203	0.0835133	0.0841969	0.078912	0.107992	0.0993976	0.0668426	0.0901709	0.0647103	0.0768985	0.0870445	0.108927	0.0751058	0.0880386	0.0723431	0.0847701	0.0942968	0.0604508	0.0772586	0.0812641	0.0855637	0.0829069	0.0797101	0.0850767	0.0739459	0.0731268	0.0934844	0.0835044	0.0630252	0.077907	0.0667752	0.0799825	0.0895753	0.0711139	0.0678246
GH174_SA	0.0702076	0.0738007	0.0605096	0.0580737	0.0697183	0.062701	0.0810811	0.0603896	0.0812744	0.0776488	0.0904558	0.0559656	0.0625	0.0644362	0.0878553	0.0843061	0.0891521	0.0679245	0.0920206	0.101889	0.0580029	0.0717423	0.0527704	0.0726115	0.0916667	0.102696	0.0622543	0.0714286	0.0749158	0.0701872	0.0857322	0.0669231	0.0666667	0.0753425	0.0868644	0.0784161	0.081876	0.0804521	0.0758323	0.0596708	0.0827068	0.0938287	0.0583658	0.0706985	0.0637097	0.0755396	0.0825375	0.0721393	0.0699153
GH175_SA	0.0535354	0.0672878	0.0523098	0.0497602	0.0569249	0.0610264	0.0629103	0.0572057	0.0740132	0.0726496	0.0920428	0.0438144	0.0578704	0.0637105	0.0837958	0.0685225	0.0905834	0.0645503	0.0980084	0.094457	0.0536829	0.0685921	0.0489749	0.0843816	0.0760638	0.0953664	0.0697674	0.0703746	0.0521327	0.0779006	0.0775681	0.0626667	0.0720165	0.0632319	0.0692488	0.0737052	0.0725462	0.0836066	0.0645661	0.0572391	0.0832266	0.0907173	0.0541845	0.070922	0.0642955	0.0495716	0.0776869	0.0534392	0.0525088
GH176_SA	0.0655877	0.0780712	0.0625597	0.0651659	0.0664629	0.0699454	0.0717671	0.0729746	0.0865385	0.0756956	0.0954198	0.061976	0.0634535	0.0714286	0.0849609	0.0869854	0.0925256	0.0804562	0.104964	0.100068	0.0565553	0.0810703	0.0582456	0.0737656	0.0861854	0.101289	0.0716634	0.0733658	0.0665845	0.0841281	0.0850484	0.0655172	0.0737564	0.0727666	0.0771318	0.082578	0.0786096	0.0865198	0.0679724	0.0659814	0.0931193	0.0925458	0.0666227	0.0854606	0.0687831	0.0654712	0.077955	0.0670554	0.0719875
GH177_SA	0.0698276	0.0737774	0.0667892	0.0716544	0.0691919	0.0667082	0.073475	0.0661634	0.072327	0.0800427	0.0909553	0.0601405	0.0728155	0.0670367	0.101463	0.080449	0.0913121	0.0798736	0.100269	0.0927495	0.0607676	0.0847804	0.0555028	0.0865052	0.0827402	0.0957257	0.0689972	0.0823864	0.0737135	0.0738095	0.0790155	0.0685096	0.0742154	0.0702006	0.0697436	0.0815476	0.078481	0.0933148	0.0612511	0.0657169	0.097191	0.0884477	0.0568592	0.079085	0.0718636	0.063147	0.0859841	0.0574913	0.0768453
GH178_SA	0.0760383	0.084068	0.0660083	0.0699831	0.0691798	0.0667421	0.070696	0.0718194	0.0792045	0.0889792	0.0898693	0.0656667	0.0655738	0.0808016	0.0906475	0.0865455	0.0916335	0.0904402	0.107312	0.101707	0.0606601	0.0789249	0.0647014	0.0833333	0.087931	0.114654	0.0694143	0.0846682	0.0747487	0.0885496	0.0874335	0.0753846	0.075974	0.0785091	0.077371	0.0815273	0.0682068	0.081295	0.0673575	0.0699122	0.089404	0.0870474	0.0702006	0.0653153	0.0627027	0.067474	0.0816812	0.0688642	0.0691874
GH179_SA	0.0731332	0.0749035	0.0646992	0.0734266	0.0690476	0.0669145	0.075407	0.0751661	0.0766667	0.0849343	0.0957547	0.070863	0.0819383	0.0777344	0.101255	0.0924779	0.088187	0.0961851	0.107642	0.109756	0.0753074	0.0795019	0.062276	0.0834011	0.0797042	0.0935697	0.0846605	0.0777878	0.0818432	0.078733	0.088748	0.0793296	0.0808882	0.0769577	0.0793804	0.0897727	0.0726291	0.0704641	0.0690343	0.0686275	0.0904255	0.0952579	0.0632911	0.0793854	0.0606768	0.0775428	0.0810936	0.0670144	0.0784689
GH17_SA	0.0983171	0.0760209	0.0798742	0.0757238	0.0859938	0.0814863	0.0859301	0.0828877	0.0847145	0.0840611	0.0812629	0.0857143	0.0784798	0.093913	0.0961538	0.077821	0.0803411	0.0818099	0.104641	0.104086	0.0918142	0.0782241	0.0811753	0.0893502	0.0911577	0.0982472	0.0968661	0.088035	0.0839525	0.0842583	0.0850401	0.0761671	0.0892226	0.0851064	0.0837724	0.0750894	0.0897933	0.101019	0.0921169	0.0841346	0.0793651	0.0777154	0.0828571	0.0959732	0.0832274	0.0827225	0.094254	0.0836299	0.0829854
GH181_SA	0.0645161	0.0742527	0.0674967	0.0782857	0.0748075	0.0712347	0.0584886	0.0782038	0.0466531	0.089306	0.0978628	0.0696762	0.0766385	0.0842259	0.106855	0.102429	0.102092	0.0946894	0.11133	0.103754	0.0605882	0.0926339	0.0709072	0.0626243	0.0812562	0.102629	0.0885046	0.0870021	0.0883234	0.0750799	0.0869776	0.0686778	0.0844727	0.0805938	0.0828667	0.104035	0.0927632	0.0723819	0.0805044	0.0713536	0.0832349	0.0854922	0.0746114	0.0771388	0.0733766	0.0808824	0.0851293	0.0753221	0.0713496
GH182_SA	0.0691667	0.0754144	0.0654028	0.0594766	0.065417	0.0734341	0.0713795	0.0685608	0.0820755	0.073617	0.087007	0.0592528	0.0535332	0.0669177	0.0909974	0.0796519	0.0842167	0.0745752	0.102115	0.100999	0.0621277	0.0745543	0.0559805	0.0800587	0.0891304	0.107975	0.0608241	0.0700348	0.0525672	0.0743775	0.0826934	0.0755929	0.0747423	0.0684982	0.0730739	0.074187	0.0719656	0.0774834	0.0704064	0.0581633	0.0866788	0.0797508	0.0616755	0.0822296	0.062028	0.0727273	0.0763081	0.0620972	0.0616114
GH183_SA	0.0802469	0.0802953	0.0540201	0.0759234	0.0809268	0.0810398	0.0867553	0.0680021	0.0859163	0.0816794	0.0907534	0.068999	0.0774954	0.0700047	0.0976085	0.0875614	0.0895415	0.0885307	0.110376	0.101596	0.0739893	0.0845376	0.0647169	0.0864826	0.0919662	0.0996925	0.0793296	0.0821212	0.0744318	0.10163	0.0870647	0.0618744	0.0830979	0.0783439	0.0856045	0.0909091	0.0786573	0.0906808	0.0743977	0.0819815	0.0905676	0.0885656	0.0737162	0.0768453	0.0776119	0.0731343	0.0879541	0.0796008	0.0840769
GH184_SA	0.0674531	0.0725373	0.0685484	0.0551922	0.05004	0.0540984	0.0671025	0.0714286	0.0756959	0.0807292	0.0946583	0.0576565	0.0484694	0.0715148	0.0852197	0.0866852	0.0884013	0.0717982	0.0997434	0.0996491	0.0636132	0.0731113	0.059593	0.0795672	0.0885866	0.10337	0.0695592	0.0715859	0.069202	0.0687907	0.0850932	0.0663673	0.0700185	0.0725275	0.0717762	0.074	0.0766773	0.0834977	0.0670996	0.0478536	0.0801105	0.0825179	0.0606162	0.0803167	0.0620361	0.0688073	0.0833333	0.0399381	0.0579316
GH185_SA	0.0790488	0.0845161	0.07394	0.0673162	0.0766667	0.0754824	0.0818452	0.0724283	0.0879467	0.0720721	0.0858209	0.0755853	0.075804	0.0886525	0.0873472	0.0836431	0.0821095	0.0803634	0.104181	0.095	0.068306	0.0745501	0.0696594	0.087159	0.0919698	0.0926829	0.0857349	0.0770106	0.0874036	0.0850037	0.0905405	0.0785865	0.0883495	0.086072	0.0853762	0.078836	0.0707127	0.0883212	0.0818599	0.0736607	0.0761494	0.0733522	0.0734241	0.0878301	0.079932	0.0829675	0.0784628	0.070814	0.0710638
GH186_SA	0.0782578	0.0808466	0.0667752	0.0676692	0.0816417	0.0836257	0.0752561	0.0695067	0.0753425	0.0796089	0.0764444	0.0741818	0.0746084	0.0871688	0.0820837	0.0829288	0.0803571	0.0832095	0.104727	0.0898923	0.0714286	0.078125	0.0816832	0.0864064	0.0779123	0.0844494	0.0788	0.0745543	0.0808344	0.0672683	0.0858511	0.0763736	0.0733427	0.0696475	0.0771993	0.0754405	0.0730994	0.0818394	0.0731974	0.0714286	0.079602	0.0823755	0.0747304	0.0690506	0.0687646	0.0808411	0.0693493	0.0738595	0.0670241
GH187_SA	0.0982587	0.0855385	0.0687936	0.0816158	0.0841544	0.0886076	0.0912981	0.0879567	0.0860768	0.077484	0.0829926	0.0829016	0.0869066	0.0960576	0.105426	0.0895167	0.090625	0.0947712	0.105832	0.108118	0.0802855	0.0886076	0.0833333	0.094822	0.0940428	0.100133	0.0874027	0.0843419	0.106748	0.0920114	0.101088	0.0903926	0.100439	0.0875	0.0829146	0.0807128	0.0818386	0.0968407	0.0829639	0.0862454	0.0799043	0.0933637	0.0839914	0.0935449	0.0875	0.0867003	0.0934579	0.0904792	0.0863339
GH188_SA	0.0790899	0.0756124	0.0578231	0.0571776	0.0643204	0.0710145	0.0704467	0.0672646	0.0697143	0.0711538	0.0708955	0.0436947	0.0485207	0.0643087	0.0935335	0.0765306	0.0956989	0.0741163	0.0945495	0.0915411	0.0534591	0.0814951	0.0581669	0.0767544	0.0775578	0.0976562	0.0605714	0.0663876	0.0666156	0.0678941	0.0711111	0.0625841	0.0644637	0.0660714	0.0745455	0.0677732	0.0663338	0.0792541	0.06663	0.0450292	0.0709635	0.0859375	0.0558087	0.0710102	0.0576653	0.0528302	0.0920097	0.0581897	0.0506799
GH189_SA	0.0666667	0.0753564	0.0753927	0.06479	0.059727	0.0565714	0.0689917	0.0580292	0.073692	0.0895317	0.0783133	0.059304	0.0587289	0.0704082	0.0907407	0.0882129	0.085531	0.0782578	0.101288	0.0912976	0.0703704	0.078534	0.0612	0.0703782	0.0952381	0.0992148	0.0748683	0.0850394	0.0669643	0.0776973	0.0761636	0.073822	0.0680083	0.0718321	0.0769561	0.0876827	0.0706215	0.0810712	0.0596141	0.0561031	0.075906	0.0767254	0.058209	0.0640279	0.0614224	0.072711	0.0752508	0.0562457	0.0716738
GH18_SA	0.0678694	0.0729258	0.0612864	0.059448	0.0611052	0.0658245	0.0723489	0.0539668	0.0738689	0.0708661	0.082265	0.0515837	0.0522613	0.0667854	0.0873321	0.0744888	0.079638	0.0746269	0.0987376	0.0912298	0.0535098	0.0777405	0.0552789	0.0742397	0.0655586	0.0961183	0.0628599	0.0616915	0.0640466	0.0651956	0.0776567	0.0556235	0.0658472	0.0616162	0.0695931	0.0700124	0.0704961	0.0861057	0.0649642	0.0586207	0.0775058	0.0853994	0.0569923	0.0698138	0.0708763	0.0586592	0.0786517	0.0625563	0.055914
GH190_SA	0.0652009	0.080938	0.0678733	0.0641273	0.0536036	0.0581535	0.0721605	0.0674699	0.0811582	0.0838235	0.0941558	0.0598124	0.0514385	0.0735181	0.0916252	0.0937235	0.0949921	0.0751608	0.0965819	0.100953	0.0649746	0.0839731	0.0601375	0.0786782	0.0781877	0.0987903	0.0659341	0.073913	0.0706737	0.0817138	0.0864246	0.0651189	0.0760787	0.0755656	0.0841121	0.0733333	0.075179	0.0830606	0.067631	0.0519149	0.0795218	0.0934657	0.0726073	0.0611602	0.0679724	0.0717073	0.0837064	0.0613426	0.067757
GH191_SA	0.0590734	0.0632959	0.0549327	0.0632911	0.0637996	0.0648715	0.0598291	0.0650573	0.0662007	0.0656313	0.0744382	0.0584365	0.0603823	0.0715391	0.0855818	0.0855097	0.0882114	0.0789689	0.105412	0.0953807	0.0598377	0.0773585	0.0509499	0.0703733	0.0760518	0.0905104	0.06	0.0650836	0.0732527	0.0637733	0.0714853	0.0614525	0.0642202	0.0633028	0.0735849	0.0735294	0.0661157	0.0777027	0.0641126	0.0590248	0.0837696	0.0823529	0.0600823	0.07375	0.0663562	0.0772947	0.073689	0.0645035	0.0683287
GH192_SA	0.0578475	0.0653333	0.0591133	0.063587	0.0535714	0.0623393	0.0599415	0.0625584	0.063981	0.0697802	0.0867983	0.0541284	0.060396	0.064659	0.093985	0.0975024	0.0997243	0.0835655	0.0967593	0.109223	0.0581395	0.0789474	0.0447907	0.0716912	0.0890909	0.0917897	0.0696446	0.0688801	0.0809456	0.0699588	0.0863803	0.0693252	0.0652372	0.0765358	0.0875764	0.089697	0.0735294	0.0773979	0.0574977	0.0611753	0.0743473	0.0828516	0.0538608	0.0753604	0.0663391	0.0728155	0.0824795	0.0545697	0.0681818
GH193_SA	0.0776983	0.0771225	0.0596939	0.0784909	0.073251	0.0639731	0.074184	0.0626761	0.0703518	0.072935	0.0820084	0.0618592	0.0637636	0.0750988	0.0951344	0.0845176	0.0894558	0.0795534	0.100136	0.0975885	0.0555556	0.0725875	0.0571096	0.0845737	0.0734463	0.100975	0.063783	0.0706646	0.0655216	0.0735849	0.085043	0.0664948	0.0720839	0.0667714	0.073294	0.0690722	0.0628445	0.0879161	0.0795302	0.0665691	0.0851364	0.0935943	0.058908	0.0672963	0.0668127	0.0770906	0.0923695	0.0681972	0.0668067
GH194_SA	0.0736282	0.0833333	0.0669856	0.0708104	0.0610743	0.0717368	0.0774086	0.0750916	0.0796159	0.0831255	0.0896474	0.0585507	0.0644828	0.0789474	0.094448	0.0905588	0.0853586	0.0883062	0.102151	0.0873069	0.0587248	0.0763116	0.0623288	0.0811124	0.0809231	0.106651	0.0673759	0.0729308	0.0592028	0.0739015	0.079664	0.0681597	0.0721649	0.0659697	0.0696012	0.0830189	0.0726228	0.086185	0.0707736	0.065261	0.0926763	0.0882716	0.0641999	0.0739741	0.061658	0.0687852	0.0848119	0.0702006	0.0563854
GH195_SA	0.0822066	0.0879357	0.0693023	0.0734051	0.0772627	0.0783262	0.0824176	0.0798344	0.0904675	0.0914684	0.0978423	0.0674379	0.0621585	0.0787895	0.0980757	0.0893316	0.089049	0.0972797	0.110086	0.101594	0.0678246	0.0826255	0.0647897	0.0864023	0.0837306	0.110517	0.0674905	0.078229	0.0558859	0.0726688	0.0809524	0.0719844	0.0821507	0.0828114	0.0763994	0.082218	0.0728306	0.0928218	0.0726776	0.0782553	0.1	0.103136	0.0627706	0.0813221	0.0627593	0.0744349	0.0908772	0.0795328	0.0695266
GH196_SA	0.0772496	0.082153	0.0717054	0.0693227	0.0593797	0.0711183	0.0769231	0.0761755	0.0873067	0.0806856	0.0951087	0.0690377	0.0612026	0.0741389	0.0891822	0.0894666	0.0912938	0.086261	0.0996904	0.0919744	0.0670628	0.0687299	0.0663121	0.0870482	0.0767296	0.104506	0.06597	0.0654141	0.0683498	0.0716225	0.0866948	0.0792031	0.0649163	0.065343	0.0670635	0.0712841	0.0664894	0.0880607	0.0696721	0.0619469	0.0977169	0.0908216	0.0609037	0.0735456	0.068038	0.0793388	0.0789855	0.0597668	0.0671243
GH197_SA	0.0587842	0.0770471	0.0664557	0.0770945	0.0771812	0.0730858	0.066193	0.0700569	0.0454545	0.0802752	0.0873288	0.072938	0.0752351	0.0731788	0.100806	0.0894617	0.090688	0.0928521	0.107044	0.103236	0.0589601	0.0897098	0.0717593	0.066443	0.0814121	0.0974755	0.069121	0.0757098	0.078125	0.0746554	0.0820845	0.0657203	0.084893	0.0824618	0.0910256	0.0988372	0.0783333	0.0632911	0.0755853	0.0745482	0.0900474	0.0973324	0.0636966	0.0870853	0.0715871	0.0840787	0.0756235	0.071525	0.0764605
GH198_SA	0.0668151	0.0779857	0.0639159	0.0760079	0.08	0.073695	0.0617882	0.0732517	0.0649658	0.0821402	0.0941058	0.0716981	0.0677966	0.0719523	0.0987554	0.0872766	0.0870968	0.0911418	0.103006	0.101432	0.0593348	0.0955096	0.0606061	0.0743433	0.0860825	0.104094	0.0716621	0.0907773	0.0805369	0.07873	0.0798944	0.0710432	0.0833333	0.0817728	0.090374	0.0835655	0.0762795	0.0735777	0.0688306	0.0752413	0.0938272	0.0942623	0.0710383	0.0839844	0.0790766	0.0858401	0.0860886	0.0702538	0.0731293
GH199_SA	0.0782101	0.0869732	0.078683	0.07129	0.0687318	0.0785441	0.0788782	0.0766974	0.0807137	0.086911	0.07643	0.0682362	0.0722836	0.0828125	0.0922947	0.0872142	0.0768931	0.0930521	0.102606	0.0979112	0.0737619	0.0867647	0.0730287	0.0839357	0.0854377	0.0883333	0.0782051	0.085	0.0897959	0.0959684	0.0887622	0.0693473	0.0899366	0.0904977	0.0899038	0.073903	0.0813539	0.0819328	0.0801587	0.0721973	0.0820485	0.0946281	0.0853553	0.0829298	0.0755952	0.0773869	0.074856	0.077593	0.0871212
GH19_SA	0.0704494	0.0693923	0.0636161	0.0779773	0.0749293	0.0746914	0.0557958	0.0781123	0.0504587	0.0863309	0.0928778	0.0812693	0.0758401	0.0817345	0.102024	0.0911392	0.0942813	0.0944719	0.108185	0.103464	0.0694444	0.0921705	0.0768889	0.0752561	0.0871711	0.09342	0.0748503	0.0878735	0.0807537	0.0827674	0.0878268	0.077907	0.0894495	0.0862385	0.0984329	0.0839243	0.0818966	0.0665818	0.0703002	0.0661121	0.0794844	0.0867802	0.0647513	0.0785441	0.0655048	0.0958628	0.0790698	0.0700787	0.0796332
GH1_SA	0.0817232	0.0897368	0.0839383	0.078341	0.0660714	0.0752916	0.0840282	0.0789926	0.0878338	0.0885206	0.101812	0.0792107	0.0632184	0.0839105	0.0945619	0.0842073	0.0956044	0.0917245	0.113105	0.105351	0.0742534	0.0676089	0.0759705	0.0818729	0.0747093	0.101027	0.0723764	0.0761936	0.0683192	0.0754601	0.090328	0.0806298	0.0745842	0.0704467	0.0857664	0.0738581	0.0687179	0.0915012	0.0818966	0.0723391	0.0934783	0.0898483	0.0827251	0.0704449	0.0759625	0.0757937	0.077931	0.0791917	0.0803704
GH200_SA	0.073854	0.0770548	0.0613861	0.0612245	0.0629496	0.0750988	0.0621716	0.0695652	0.0780702	0.0816327	0.0893502	0.0683391	0.0528169	0.0636672	0.0915371	0.0961199	0.0941278	0.0827586	0.106218	0.0915619	0.0636531	0.0711679	0.0550622	0.0856164	0.0737288	0.102763	0.0640351	0.0754039	0.0514403	0.0640351	0.0815972	0.0582524	0.0716724	0.0732984	0.0715613	0.0703422	0.0666667	0.0852575	0.0717949	0.0669014	0.0793951	0.0958549	0.0486111	0.0742972	0.0769981	0.0718232	0.0953237	0.0552764	0.0509091
GH201_SA	0.0857782	0.077552	0.0733453	0.080206	0.0767606	0.0818833	0.0737606	0.0751525	0.0752874	0.0860979	0.0936408	0.0713528	0.0754282	0.084004	0.0981987	0.0872162	0.0878023	0.0930677	0.104821	0.105625	0.0728077	0.0815868	0.0701083	0.0905532	0.0954263	0.0946095	0.0764256	0.0786481	0.0797688	0.0872543	0.0926119	0.0731022	0.0794178	0.0708609	0.0734443	0.0848172	0.0816327	0.0928074	0.0723318	0.0730746	0.0775635	0.0809313	0.0748398	0.0753138	0.0720123	0.0854863	0.0824573	0.0712435	0.0819613
GH202_SA	0.0742466	0.0885589	0.0774379	0.0666397	0.0716967	0.0804536	0.0734334	0.0765275	0.0725806	0.0895765	0.0925926	0.069186	0.046277	0.0742297	0.105563	0.0836551	0.0980958	0.0803517	0.116341	0.102921	0.0772425	0.0870429	0.0654141	0.0836699	0.0844076	0.0980275	0.0788967	0.08294	0.0804111	0.0934066	0.0927304	0.0804878	0.0807436	0.084512	0.094086	0.0844354	0.0881732	0.0945946	0.0750988	0.0582396	0.0909091	0.0946111	0.0772641	0.0741758	0.0531915	0.0759036	0.090681	0.074136	0.0748848
GH203_SA	0.0795181	0.0837264	0.0753262	0.0665635	0.0792031	0.0704489	0.090106	0.0798495	0.085863	0.0822851	0.0954457	0.0835361	0.078733	0.0827479	0.0928509	0.0893953	0.0885972	0.0943792	0.103247	0.110208	0.0804416	0.0938431	0.073193	0.0900974	0.0873418	0.101363	0.0752595	0.0820348	0.0894085	0.0860315	0.0928629	0.0853379	0.0860821	0.082013	0.0952381	0.0957324	0.0875776	0.0931245	0.0769231	0.0743613	0.0921336	0.0826873	0.0771841	0.085443	0.0796837	0.0727003	0.0762712	0.0774534	0.0813048
GH204_SA	0.0690789	0.0832841	0.0711482	0.0688226	0.0722008	0.0765027	0.0727209	0.0782748	0.0820158	0.0830435	0.0985202	0.0707721	0.0695051	0.0852644	0.100533	0.0901468	0.0998157	0.0916079	0.0973007	0.101845	0.0613811	0.0943775	0.0648081	0.0801361	0.0948882	0.11079	0.0830543	0.0932568	0.0694103	0.0893632	0.0998767	0.0594406	0.0820406	0.0781365	0.0841897	0.0895522	0.0774573	0.0738299	0.0792831	0.066232	0.0911577	0.0896921	0.0627923	0.0872483	0.0752401	0.0759703	0.0927602	0.0611314	0.0587774
GH205_SA	0.0778284	0.0778284	0.0736961	0.0740561	0.0702905	0.0856793	0.0611065	0.0783133	0.0566038	0.0819431	0.0940909	0.0786604	0.0708696	0.0867386	0.099839	0.0866551	0.0923742	0.0932746	0.109899	0.100765	0.0760322	0.0818354	0.0613656	0.0759593	0.0814607	0.0995185	0.0727425	0.0792894	0.0764547	0.0841325	0.086072	0.0703212	0.0803228	0.0821555	0.0900187	0.0876516	0.073616	0.0799836	0.0780769	0.075616	0.0840381	0.0930807	0.07765	0.0601504	0.0627158	0.0742527	0.0813953	0.074558	0.0816327
GH206_SA	0.0715841	0.082794	0.0696379	0.0776062	0.0695167	0.0687831	0.0747051	0.08449	0.0757204	0.0951417	0.10876	0.0697674	0.0672878	0.0776103	0.104984	0.0964401	0.094649	0.0902031	0.110723	0.0994642	0.0825764	0.0925926	0.0625	0.0834743	0.098209	0.113113	0.0757288	0.0868984	0.07911	0.0922486	0.091638	0.0743842	0.0772603	0.0783634	0.0860255	0.100895	0.0913866	0.0895101	0.0782294	0.0695624	0.0935315	0.0928144	0.0712492	0.0945055	0.0668757	0.0824	0.0852113	0.0726447	0.0770098
GH207_SA	0.0713879	0.0783646	0.0559846	0.0651479	0.0637584	0.0682303	0.0757268	0.0725356	0.0761146	0.0831234	0.0880574	0.0657347	0.0672119	0.0670836	0.0942544	0.0926174	0.090525	0.0861214	0.109432	0.0971548	0.0661088	0.0768	0.0554765	0.0837264	0.082397	0.0946115	0.0663833	0.0802383	0.0823245	0.0788752	0.0843694	0.0689311	0.0741271	0.0663781	0.0758755	0.089	0.071885	0.0790323	0.0708067	0.0649699	0.0872514	0.0916878	0.0673941	0.0782937	0.0603538	0.0812808	0.0739796	0.0724722	0.0738897
GH208_SA	0.0811922	0.0848192	0.0803017	0.0797156	0.0807938	0.0895288	0.0727216	0.086119	0.075	0.0922213	0.0962509	0.0745375	0.0792079	0.0875131	0.103881	0.0998778	0.0943905	0.0929896	0.123694	0.0997384	0.0761483	0.0904503	0.0774322	0.0744565	0.0984936	0.103487	0.0816327	0.0846645	0.0794118	0.0879518	0.083468	0.0770695	0.0898235	0.0783784	0.0907738	0.0837367	0.0836777	0.0835308	0.080074	0.0727788	0.0951157	0.0877797	0.0844471	0.0851852	0.0805955	0.0850313	0.0828823	0.0803191	0.0839971
GH209_SA	0.0659492	0.0854132	0.0738848	0.0719368	0.0745877	0.0804721	0.0827315	0.0798548	0.0715613	0.083808	0.0804989	0.0725806	0.0707418	0.0845344	0.109238	0.0840363	0.0846422	0.0910448	0.112209	0.105017	0.0687184	0.0872274	0.0692521	0.0740418	0.0790585	0.0986211	0.0742605	0.0789116	0.0845411	0.0795306	0.0807098	0.0771096	0.0741881	0.0790583	0.0939908	0.0945545	0.0808824	0.0803909	0.0820981	0.0690571	0.0995614	0.0939618	0.0732087	0.0789189	0.0649895	0.0801587	0.0868031	0.0770108	0.075815
GH20_SA	0.0799204	0.0781603	0.0701071	0.0822884	0.0748642	0.0765086	0.0898649	0.0692259	0.0826923	0.0823529	0.098392	0.073389	0.0771693	0.0798055	0.107489	0.0944149	0.0915072	0.0974343	0.118582	0.114856	0.0636752	0.0930599	0.0747922	0.0750742	0.0877792	0.112328	0.0863519	0.0858657	0.0830325	0.0949626	0.0887627	0.0676209	0.0891292	0.0871925	0.0906593	0.0927022	0.0835073	0.0832262	0.0777582	0.077106	0.0997329	0.0944758	0.0687419	0.0893617	0.0817708	0.0839416	0.0864333	0.0785924	0.0818868
GH210_SA	0.0785891	0.0752956	0.0673077	0.0786026	0.0784155	0.0757403	0.073046	0.0699036	0.0705841	0.0848057	0.09514	0.0718954	0.0705974	0.0818182	0.102418	0.0938849	0.0992647	0.0903114	0.117508	0.0928302	0.0633546	0.0872193	0.0696251	0.0842003	0.0725138	0.0984332	0.069464	0.0682685	0.0771684	0.0782609	0.0795087	0.0704733	0.074665	0.0787832	0.0780467	0.0815789	0.0726164	0.082068	0.0699615	0.0696296	0.0975143	0.0874126	0.0727532	0.0883028	0.0734967	0.0769565	0.086034	0.0794423	0.0870833
GH211_SA	0.0879964	0.0745732	0.0707257	0.0713502	0.0684713	0.0787349	0.0778112	0.0621986	0.0725962	0.076349	0.0734043	0.0701673	0.0766461	0.0722071	0.0913926	0.073913	0.0828804	0.086385	0.103383	0.0981169	0.0586881	0.0755556	0.0610883	0.0698529	0.0666987	0.09173	0.0732759	0.0692771	0.0623145	0.0641026	0.0732719	0.0703518	0.0697993	0.0617347	0.0699677	0.06491	0.058094	0.0848963	0.0724907	0.0707831	0.0863095	0.0827032	0.0813492	0.0537415	0.0618351	0.0793563	0.0766773	0.0819082	0.0702614
GH212_SA	0.0695217	0.0826307	0.07102	0.0735294	0.069112	0.0789766	0.0752033	0.0816391	0.0798952	0.0838323	0.0985757	0.0762862	0.0738758	0.0802504	0.103261	0.0959949	0.0922857	0.0887592	0.115196	0.10747	0.0637297	0.0821693	0.0732575	0.0802616	0.0834371	0.101737	0.0713338	0.0814355	0.0692124	0.0724115	0.0824866	0.0735736	0.0794419	0.0777126	0.0780392	0.0862413	0.0789474	0.0873377	0.0828555	0.0661017	0.0953467	0.0855064	0.0652742	0.0856681	0.0739176	0.0726817	0.0876289	0.0661205	0.0681992
GH213_SA	0.0717118	0.0906702	0.0650106	0.0686448	0.0725126	0.0697941	0.0742276	0.0813953	0.0711127	0.090704	0.0826307	0.0666436	0.0719368	0.0730975	0.0912757	0.0992481	0.0877193	0.0857548	0.114035	0.100306	0.0811688	0.079929	0.0732861	0.0784044	0.078853	0.0945569	0.068131	0.0804687	0.087385	0.0730769	0.0765271	0.0712766	0.0804829	0.076035	0.07774	0.0816435	0.0703991	0.0866171	0.0776567	0.0709302	0.0909091	0.0851221	0.07	0.0909091	0.0705556	0.076	0.0955285	0.0746064	0.0699062
GH214_SA	0.067915	0.079258	0.0760971	0.072327	0.0591357	0.0746753	0.063133	0.0820529	0.0685484	0.088407	0.0803366	0.0725664	0.0616584	0.0687393	0.0866753	0.0921318	0.0812242	0.0816708	0.102395	0.0992259	0.0631939	0.0769848	0.0740097	0.0846377	0.0879052	0.100429	0.0680934	0.0631868	0.0771605	0.073234	0.0723492	0.064	0.0759312	0.0751073	0.0748811	0.0747012	0.0670601	0.0677083	0.0697406	0.0630969	0.0984712	0.0868618	0.068462	0.0759912	0.0634328	0.0802419	0.078125	0.0628638	0.0708753
GH215_SA	0.0798872	0.0811966	0.0720839	0.0697143	0.0762527	0.0814863	0.0871327	0.0749008	0.0841633	0.0854214	0.0846239	0.0714286	0.0647858	0.0803571	0.0964467	0.0888773	0.0958702	0.0868293	0.112205	0.0940748	0.071345	0.0856833	0.067086	0.0936893	0.0848394	0.0876847	0.0742972	0.0772059	0.0866966	0.0615632	0.0911765	0.0759097	0.0749046	0.069255	0.0851528	0.0858396	0.0760309	0.083501	0.0803311	0.0784314	0.0898483	0.098369	0.0692384	0.0867486	0.0638432	0.0780182	0.0908602	0.0726041	0.0753575
GH216_SA	0.0802369	0.0986486	0.0741784	0.0878274	0.078986	0.08661	0.0829553	0.0851254	0.072561	0.100902	0.102745	0.0823896	0.0832192	0.0887622	0.107254	0.100318	0.09303	0.100953	0.11157	0.098172	0.0767306	0.0999237	0.0865712	0.0943234	0.0863609	0.113799	0.0848638	0.0836707	0.0820452	0.0841772	0.0811037	0.0730174	0.0859716	0.0847339	0.0862983	0.0945419	0.0919958	0.0804525	0.0851299	0.0840336	0.0900265	0.0960725	0.0877958	0.09358	0.0772021	0.0918614	0.0857843	0.0883167	0.0847201
GH217_SA	0.0615977	0.070632	0.0624187	0.0657583	0.0636561	0.0624152	0.0589124	0.0702358	0.0612969	0.0821065	0.0762527	0.0632731	0.0603814	0.0746269	0.103119	0.0791925	0.0921951	0.0744048	0.10225	0.104676	0.0627219	0.0843575	0.0583245	0.0766698	0.0830875	0.0965686	0.0645325	0.0652174	0.0679468	0.069055	0.0789474	0.0650195	0.0688202	0.070279	0.0703746	0.077821	0.0744681	0.0720859	0.065197	0.0544148	0.0767878	0.0788153	0.0542406	0.0743802	0.0608021	0.071991	0.0827068	0.0659554	0.0642002
GH218_SA	0.090233	0.0848039	0.0757042	0.0722628	0.0755245	0.0793489	0.0875604	0.070721	0.0888383	0.0914062	0.0915147	0.0799579	0.0766494	0.0838353	0.0974843	0.0861467	0.0871251	0.0936639	0.103019	0.0921299	0.0710361	0.0669349	0.0820562	0.101351	0.0730833	0.0988593	0.0690255	0.0632399	0.0746269	0.06809	0.079071	0.0693396	0.0652715	0.0633202	0.0700799	0.0645463	0.0653924	0.0917538	0.0824121	0.0783784	0.102215	0.0969746	0.0842075	0.0643514	0.0712121	0.0773039	0.0733333	0.0890411	0.0747697
GH219_SA	0.0800676	0.0800269	0.0701187	0.0769581	0.0777491	0.0855491	0.0870722	0.0705544	0.0871324	0.0817352	0.0900783	0.0673759	0.0721193	0.0773161	0.0941043	0.0850816	0.092264	0.0865661	0.108244	0.0989985	0.0660377	0.089698	0.0662119	0.092827	0.0938849	0.0953924	0.0829528	0.0951613	0.0821566	0.0868028	0.0892731	0.077325	0.0741611	0.0768918	0.0846948	0.090572	0.0826636	0.0874046	0.077135	0.0765346	0.0924242	0.0957996	0.0625948	0.0780142	0.0711902	0.0787037	0.0890354	0.0788752	0.0778364
GH21_SA	0.0644637	0.0671397	0.0492372	0.0567201	0.0701439	0.071831	0.0640878	0.0579065	0.0660161	0.0669975	0.0695906	0.053473	0.0615475	0.0642002	0.076484	0.0734624	0.069161	0.0669989	0.0882682	0.087587	0.0565327	0.0692588	0.0627178	0.0699339	0.0668177	0.0884009	0.065442	0.0609049	0.0584518	0.0719424	0.0784852	0.0506757	0.0728942	0.0766082	0.0716867	0.0560109	0.0661451	0.0720772	0.0606395	0.0537572	0.0687173	0.0673188	0.0602273	0.0708029	0.0624133	0.0625774	0.0694774	0.0627063	0.0668639
GH220_SA	0.0693368	0.0814751	0.0646341	0.0645331	0.0624365	0.0774559	0.0870761	0.0717489	0.0816421	0.0769231	0.0933333	0.0528846	0.0602467	0.0876596	0.096242	0.0915888	0.0936094	0.0868025	0.0966876	0.101992	0.0595628	0.0883281	0.0611165	0.0724956	0.0880759	0.106373	0.0694444	0.0674213	0.0584507	0.0800386	0.0923145	0.0604067	0.076824	0.0646594	0.0726141	0.0699761	0.0806861	0.0881017	0.0644038	0.0560837	0.0963923	0.0868152	0.0679298	0.0846561	0.0713392	0.0668421	0.078392	0.0689956	0.0659114
GH221_SA	0.541987	0.551402	0.539511	0.546617	0.554185	0.558166	0.530868	0.548238	0.552694	0.548148	0.54918	0.541735	0.55434	0.541251	0.556135	0.547545	0.555707	0.55151	0.544983	0.552436	0.544379	0.562794	0.539429	0.554865	0.551974	0.558252	0.547222	0.545155	0.542607	0.556061	0.544335	0.548549	0.542917	0.553132	0.549692	0.533537	0.551254	0.542653	0.545671	0.543661	0.550832	0.55112	0.551266	0.536667	0.543689	0.533443	0.567233	0.542162	0.539494
GH222_SA	0.0888733	0.0922432	0.0649065	0.0711557	0.0835532	0.0815603	0.0968	0.0714286	0.0981595	0.0902184	0.0875657	0.0643745	0.0779275	0.0859986	0.0972763	0.0890851	0.0929705	0.090458	0.105655	0.0991667	0.0763285	0.087907	0.0792531	0.0994236	0.0997732	0.105045	0.0899005	0.0859247	0.0865772	0.0989499	0.0948213	0.0811258	0.0914591	0.0936455	0.0922242	0.0892256	0.0867117	0.0890895	0.0858696	0.0834008	0.0975733	0.106755	0.0741737	0.103576	0.0925926	0.0698113	0.087809	0.0844765	0.0847979
GH223_SA	0.0933261	0.087766	0.0894977	0.0862702	0.0935412	0.0997831	0.0962166	0.0868263	0.0975232	0.0900673	0.100074	0.0979673	0.0896291	0.0852459	0.0971201	0.089525	0.0873839	0.0910704	0.11092	0.0986842	0.0811037	0.0848983	0.0863014	0.0912721	0.0942891	0.109421	0.0993769	0.085695	0.0800464	0.1025	0.0980505	0.0835749	0.091976	0.0807692	0.081307	0.0806133	0.0863684	0.0951935	0.0892367	0.0855826	0.0927419	0.0940815	0.0902256	0.0943983	0.0805128	0.0938242	0.0785765	0.0906532	0.0873606
GH224_SA	0.0993174	0.0840108	0.0836842	0.0797782	0.0830465	0.0849169	0.0854134	0.0759912	0.0902778	0.0788224	0.0854403	0.0761938	0.075845	0.082768	0.0943745	0.0908419	0.0951569	0.0917398	0.108481	0.108712	0.0749766	0.0852783	0.0751849	0.10241	0.0944853	0.108266	0.0806202	0.0772325	0.0774278	0.0783699	0.0902729	0.0833333	0.0835616	0.0727642	0.0799825	0.0763359	0.0739232	0.100074	0.079904	0.0714286	0.0807087	0.0863669	0.0794007	0.0924225	0.083713	0.099095	0.0895711	0.0769496	0.0835487
GH225_SA	0.0802326	0.082632	0.0750577	0.0891434	0.0928705	0.0859375	0.0759005	0.0833333	0.0816583	0.083498	0.0995327	0.0768013	0.0847308	0.0983038	0.101844	0.0853873	0.0939516	0.0890074	0.117576	0.103839	0.0744898	0.0948444	0.0821025	0.0856589	0.0837438	0.105987	0.0797649	0.0863921	0.0810249	0.0875436	0.0868358	0.0772727	0.0910518	0.0896057	0.0965323	0.0889015	0.0890084	0.0946413	0.0802075	0.0841969	0.0933544	0.100505	0.083612	0.0855346	0.0782918	0.0753158	0.0788999	0.0892717	0.0847619
GH226_SA	0.186364	0.194411	0.185976	0.178388	0.175403	0.1958	0.19814	0.187376	0.192701	0.197158	0.179688	0.192258	0.190977	0.192214	0.198158	0.188904	0.186943	0.188979	0.178202	0.182962	0.187555	0.187344	0.191603	0.199048	0.19213	0.187541	0.192122	0.180015	0.190025	0.19087	0.198342	0.177503	0.186477	0.18527	0.188571	0.185836	0.166484	0.192096	0.185489	0.190987	0.206592	0.207023	0.192228	0.183107	0.180677	0.188144	0.191063	0.195006	0.182739
GH227_SA	0.195178	0.199656	0.192754	0.183747	0.185535	0.20852	0.20129	0.197995	0.194987	0.192944	0.187597	0.199581	0.187009	0.196552	0.192382	0.193878	0.20292	0.196384	0.187118	0.175137	0.192373	0.185964	0.191673	0.201632	0.191489	0.187814	0.190186	0.174575	0.199504	0.188019	0.204304	0.189585	0.194331	0.187274	0.19745	0.202551	0.17169	0.187023	0.199288	0.200615	0.205116	0.205016	0.189882	0.191848	0.181624	0.193078	0.196129	0.196979	0.197287
GH228_SA	0.0834407	0.0888603	0.0824742	0.0768218	0.0750422	0.086689	0.083394	0.087535	0.0794726	0.0952381	0.104979	0.0782404	0.0823171	0.0924724	0.109574	0.0942082	0.105619	0.105999	0.12008	0.105856	0.0784225	0.107901	0.0727273	0.0798658	0.102105	0.110727	0.0965868	0.0920746	0.0700389	0.101227	0.099322	0.072449	0.0981494	0.092535	0.0993405	0.100105	0.0888009	0.0706676	0.088157	0.0780325	0.0889952	0.0982906	0.0768958	0.0930636	0.0757081	0.0876736	0.0855892	0.0792277	0.0716653
GH229_SA	0.0618004	0.0567442	0.0658228	0.0677732	0.0575221	0.0502564	0.0718916	0.0690842	0.0771739	0.0845503	0.101014	0.0653142	0.0612562	0.0724221	0.0905338	0.0928962	0.0943765	0.0853786	0.112334	0.0994492	0.0608999	0.0881924	0.0638232	0.0746416	0.0932615	0.102372	0.075783	0.0814234	0.0824859	0.0886214	0.0926295	0.0729358	0.0808683	0.083758	0.0859264	0.0917132	0.0872856	0.0891667	0.0621133	0.0640351	0.0847315	0.0900924	0.0651448	0.078125	0.0774226	0.0770663	0.0800383	0.0642892	0.0719697
GH22_SA	0.0658579	0.0779585	0.0634218	0.0610717	0.0591647	0.0636364	0.0760079	0.0743159	0.0829653	0.0743073	0.07739	0.0625752	0.0437982	0.0794931	0.0933121	0.0799342	0.0827795	0.0752322	0.110746	0.103294	0.0632858	0.0750988	0.0676718	0.0841731	0.0850467	0.102564	0.0732815	0.0818378	0.0636475	0.0787483	0.085119	0.0690661	0.0769006	0.0790043	0.0790895	0.077451	0.0727749	0.0901015	0.0652428	0.0456667	0.0810329	0.0857234	0.0615285	0.0823337	0.0591054	0.0690895	0.0864064	0.0533449	0.0474755
GH230_SA	0.0645547	0.0735893	0.0691176	0.0549318	0.050536	0.0665962	0.0746972	0.0743541	0.0731225	0.0756803	0.0817418	0.0586249	0.0454866	0.072807	0.0839921	0.0823087	0.0893078	0.0754476	0.100569	0.096831	0.0628717	0.0774424	0.0665712	0.0803408	0.0762873	0.104075	0.0695187	0.0704529	0.0601966	0.0765235	0.0802205	0.0687751	0.071599	0.0786765	0.0816968	0.0739821	0.075188	0.0796865	0.0677812	0.0470588	0.0867993	0.0846853	0.0635286	0.075028	0.0632911	0.0635314	0.0826446	0.054955	0.0485736
GH231_SA	0.0999452	0.113399	0.0966507	0.101801	0.0986647	0.102894	0.108611	0.112884	0.109231	0.112468	0.125746	0.106043	0.10124	0.110241	0.127513	0.111075	0.120838	0.117002	0.128614	0.126587	0.104798	0.095928	0.103153	0.107021	0.122613	0.121148	0.111746	0.0938567	0.108513	0.107095	0.110319	0.0972359	0.109116	0.0999291	0.116009	0.11166	0.0969917	0.112091	0.107123	0.10184	0.123195	0.113196	0.110063	0.096688	0.095288	0.105096	0.107731	0.101022	0.109375
GH232_SA	0.0570145	0.0709855	0.0623632	0.0402562	0.0414124	0.0547866	0.0603583	0.0686937	0.069985	0.0715588	0.0732682	0.042446	0.022541	0.0738796	0.0804465	0.0725615	0.0807609	0.0617053	0.0958395	0.0921584	0.048187	0.0734513	0.0532954	0.0750536	0.0741862	0.0922619	0.0638051	0.0709135	0.0636605	0.0732689	0.0852962	0.062095	0.0708333	0.0684299	0.0677362	0.0678149	0.0650685	0.0788863	0.0626327	0.0384013	0.0776892	0.0740741	0.0531752	0.0690073	0.0490762	0.0597083	0.0741365	0.0456446	0.0456541
GH233_SA	0.0727612	0.0757647	0.0681049	0.0794979	0.0695771	0.0731959	0.0725617	0.0687802	0.0790634	0.0936777	0.090847	0.0711443	0.0726817	0.0708812	0.089548	0.0856184	0.0858411	0.0855228	0.111455	0.104399	0.0689922	0.0886447	0.0644362	0.0826752	0.0834239	0.105249	0.0756208	0.0818624	0.0719258	0.0930425	0.0923345	0.0765725	0.0759555	0.0780347	0.0870945	0.0910377	0.0815	0.0834743	0.0700294	0.0735981	0.090871	0.0832902	0.0631013	0.0888889	0.0712121	0.070348	0.0868167	0.0744943	0.08
GH234_SA	0.0599343	0.0821018	0.0630975	0.0542495	0.0584071	0.0577689	0.0667244	0.0696864	0.0736842	0.0755064	0.0883424	0.0580065	0.0562284	0.0746644	0.0910653	0.0686106	0.0962783	0.071912	0.0843072	0.104671	0.0498221	0.054955	0.0570175	0.0861204	0.0765306	0.0881864	0.0613126	0.0689046	0.0539112	0.066609	0.0881356	0.0650888	0.0563725	0.0579323	0.0539568	0.0601145	0.0588843	0.0769231	0.0630115	0.0614187	0.0746269	0.0787781	0.0512821	0.072549	0.0632296	0.06102	0.0791815	0.0393443	0.0530035
GH235_SA	0.0578999	0.0642512	0.059555	0.0566893	0.0615819	0.0632411	0.0671414	0.0614919	0.085567	0.0665888	0.0806452	0.0540275	0.0625	0.0690154	0.0992798	0.084117	0.0893032	0.0775862	0.101278	0.0995851	0.0486674	0.080089	0.0539804	0.0786853	0.0823471	0.0984016	0.0663532	0.0685441	0.0694239	0.0727371	0.0716418	0.0659411	0.0822846	0.0758547	0.078683	0.0771242	0.0670241	0.0890269	0.0699507	0.0580082	0.0895706	0.0853535	0.0466059	0.0746575	0.059387	0.0605204	0.0792952	0.0566038	0.0568562
GH236_SA	0.0664852	0.0716511	0.0563781	0.0580933	0.0571834	0.0548705	0.0603908	0.0538972	0.0767932	0.0746193	0.0925024	0.0527375	0.0562212	0.059906	0.0867303	0.0820513	0.0846216	0.0761671	0.0949836	0.102032	0.054829	0.0705128	0.0462031	0.0818476	0.0811148	0.0943709	0.0547476	0.0634563	0.0604396	0.0699269	0.080414	0.0644028	0.0645933	0.0676552	0.0725191	0.0685941	0.0681544	0.0778364	0.0559581	0.0545775	0.0970308	0.0747664	0.0509771	0.0667939	0.0657895	0.0603792	0.0810185	0.0494418	0.0588517
GH237_SA	0.07553	0.0890779	0.0726115	0.0629103	0.0595364	0.0747051	0.0838294	0.0779037	0.0905131	0.0843507	0.090209	0.0587967	0.0631365	0.0794144	0.101358	0.0790258	0.0860806	0.0814607	0.0956848	0.0944056	0.0658482	0.0875274	0.0693467	0.081106	0.0788719	0.109212	0.072407	0.0747475	0.0677233	0.0793173	0.083945	0.0698113	0.073556	0.0717234	0.0738943	0.0865992	0.077821	0.0769603	0.0723327	0.0603865	0.0853081	0.0905172	0.0730443	0.0832168	0.0710627	0.0737705	0.0842932	0.0595455	0.0657754
GH238_SA	0.0722563	0.0806562	0.0663102	0.0548446	0.0493506	0.0677267	0.063035	0.0739257	0.0776952	0.0793951	0.0882092	0.0660981	0.0595432	0.0675768	0.0917362	0.0775463	0.0842256	0.0893648	0.0954512	0.0906883	0.0552908	0.0695187	0.0585149	0.0800562	0.0748703	0.105679	0.0674727	0.0735178	0.0664062	0.0710383	0.0846917	0.0754818	0.0690493	0.0658113	0.0711728	0.0711136	0.0710128	0.0761206	0.0664117	0.0578125	0.0838323	0.0816403	0.060698	0.0670225	0.0568312	0.0607861	0.0696095	0.0658807	0.0609115
GH239_SA	0.0675422	0.0806903	0.065445	0.0551724	0.0608553	0.0699865	0.0640767	0.0736739	0.0746493	0.0873672	0.0756257	0.0616635	0.0514553	0.0857409	0.102781	0.0847543	0.0908203	0.0935078	0.11256	0.102378	0.0678161	0.0785169	0.073695	0.0811195	0.0789733	0.108949	0.078607	0.0769231	0.0746706	0.0830688	0.0847701	0.0782396	0.0762395	0.0798942	0.0814856	0.0883459	0.076524	0.0840752	0.0732514	0.0570265	0.084316	0.0921315	0.065	0.0770833	0.0620957	0.0701357	0.0829787	0.0620229	0.0642251
GH23_SA	0.0852619	0.0825301	0.0598802	0.0678752	0.0689935	0.0793919	0.0851064	0.0611368	0.085034	0.0851528	0.0867144	0.0654266	0.0598958	0.0745266	0.0898838	0.0864111	0.0730446	0.0803689	0.11165	0.0996283	0.068264	0.0865385	0.0669379	0.0823864	0.0765374	0.103607	0.0886872	0.0798381	0.0680982	0.0864371	0.0763359	0.060682	0.0706822	0.0723485	0.0859951	0.0749235	0.0686275	0.0816398	0.0617207	0.0633047	0.0878187	0.0786441	0.0690259	0.0784424	0.0566955	0.0723104	0.0812693	0.0797101	0.0702179
GH240_SA	0.0980392	0.101262	0.0753138	0.0779736	0.0753191	0.0850225	0.0927328	0.0798561	0.0927152	0.0910364	0.0951557	0.0857339	0.0869738	0.0978906	0.102536	0.0826255	0.0967293	0.0935074	0.109463	0.10038	0.0784587	0.0921053	0.0886909	0.0947075	0.0920028	0.0983894	0.096714	0.0807692	0.0862291	0.091594	0.099723	0.0830721	0.0833891	0.0733982	0.0831245	0.0762004	0.0709497	0.106437	0.0873453	0.0845448	0.0984704	0.0956304	0.0932642	0.0938586	0.0797814	0.0943563	0.0916399	0.0945392	0.0804598
GH241_SA	0.101507	0.0956346	0.0825203	0.0846154	0.0884106	0.0940391	0.096	0.0892308	0.0924347	0.0867424	0.0926295	0.0900047	0.0830779	0.0951287	0.102877	0.0942601	0.0977564	0.0869231	0.106861	0.0900713	0.0840304	0.09	0.0828313	0.0965288	0.094482	0.101205	0.0922865	0.0969448	0.0840858	0.106882	0.0997089	0.0852995	0.0915718	0.089599	0.0881543	0.0749064	0.0911355	0.0925325	0.0861595	0.0915772	0.090834	0.0964355	0.0815217	0.0879765	0.0826613	0.0853392	0.0874453	0.0920928	0.0902873
GH242_SA	0.0781424	0.0730619	0.0538244	0.0710404	0.0712155	0.0823466	0.0735294	0.0693009	0.0782123	0.0767306	0.0841547	0.0725948	0.0678749	0.0683371	0.0891121	0.0767963	0.0778426	0.0829223	0.0995218	0.101182	0.0677473	0.0779376	0.0587824	0.0783237	0.0835913	0.0949636	0.0651466	0.0667125	0.0633374	0.0893325	0.0828955	0.0600985	0.0822499	0.0777147	0.0876168	0.0707921	0.0685441	0.0820798	0.0639163	0.0671343	0.0960145	0.0873402	0.0569661	0.0720524	0.0738576	0.0749588	0.0706482	0.067583	0.0710383
GH243_SA	0.0891135	0.091762	0.0747126	0.0752725	0.072861	0.0835913	0.0885478	0.0776268	0.0974096	0.0773039	0.0986254	0.0812929	0.0729814	0.0778146	0.0940845	0.097367	0.0950788	0.096723	0.112569	0.103651	0.0693909	0.075791	0.0668948	0.0887646	0.0754116	0.101866	0.0768586	0.0825906	0.0707763	0.0791424	0.083002	0.0810313	0.0793247	0.0717029	0.0762712	0.0807365	0.0784708	0.0993247	0.0833333	0.0739003	0.102966	0.0931646	0.0757576	0.0789474	0.0788934	0.075997	0.087619	0.0865989	0.0776288
GH244_SA	0.0765875	0.0749759	0.065371	0.0664062	0.0761544	0.0825641	0.0778372	0.0768595	0.0753924	0.0815851	0.0973389	0.0748194	0.0635728	0.0843195	0.0995423	0.096924	0.0950307	0.0920411	0.113032	0.106192	0.070417	0.0860686	0.0695844	0.0831612	0.0920836	0.0913747	0.0842044	0.0887793	0.079906	0.097896	0.0877999	0.082013	0.0799211	0.0784314	0.0881308	0.0850277	0.0799799	0.0891846	0.0700301	0.0737952	0.0967742	0.0907859	0.0649203	0.0940391	0.0774226	0.0867614	0.0793443	0.0743448	0.0751043
GH245_SA	0.0666322	0.0845324	0.074108	0.0715926	0.0822511	0.0738758	0.0753866	0.0844535	0.0775862	0.0947242	0.100674	0.08	0.0704607	0.0844397	0.107451	0.0992579	0.104396	0.0958504	0.112381	0.10498	0.0704864	0.0909798	0.0750831	0.0759698	0.101645	0.10625	0.0745993	0.0898106	0.0834334	0.0971049	0.0967295	0.0783074	0.0901857	0.0838446	0.0895911	0.100806	0.0879581	0.0737039	0.082794	0.0782748	0.0888502	0.0850144	0.0840438	0.0860612	0.0846314	0.0801619	0.0827068	0.0726242	0.0768366
GH246_SA	0.0764994	0.0719382	0.0631579	0.0684932	0.0660881	0.0633588	0.074937	0.0636588	0.0887199	0.0766526	0.0781671	0.0601458	0.0615183	0.0776699	0.0830165	0.0914322	0.0891759	0.079375	0.0991379	0.0976714	0.0578512	0.0762943	0.0613027	0.0858525	0.0880893	0.0997522	0.0793854	0.0705959	0.0897227	0.0846667	0.0950311	0.0759124	0.083134	0.0822622	0.0786667	0.0821813	0.0724085	0.104115	0.073913	0.0606641	0.087358	0.0739348	0.0614035	0.0862342	0.0761194	0.0715278	0.0770252	0.0726392	0.0703753
GH247_SA	0.0941124	0.105451	0.0841969	0.0802402	0.0933041	0.0827633	0.102204	0.0996241	0.113703	0.103349	0.10266	0.0964912	0.0824899	0.103697	0.10596	0.0980296	0.104608	0.108286	0.134328	0.124504	0.0836257	0.105843	0.0903926	0.108616	0.107212	0.119626	0.0909091	0.111849	0.113087	0.108149	0.115631	0.0897436	0.0937778	0.0991778	0.0932112	0.090736	0.093414	0.120133	0.0840108	0.079602	0.104513	0.101992	0.0939335	0.0978112	0.078776	0.0972067	0.0951116	0.081448	0.0952381
GH248_SA	0.057563	0.0637584	0.0543093	0.0460733	0.0486248	0.0578145	0.0615809	0.0525847	0.0702703	0.0752119	0.0721344	0.0423077	0.0448046	0.0571429	0.0831025	0.0719697	0.0765125	0.0764192	0.0864794	0.0880654	0.0432946	0.0733611	0.0489182	0.0795068	0.0795756	0.0943723	0.0552536	0.0626177	0.0599436	0.0596869	0.0739619	0.0505814	0.0610169	0.0652805	0.066905	0.0719424	0.0638298	0.0726179	0.0551783	0.0487013	0.075419	0.0840145	0.0495868	0.0583224	0.0653236	0.0572034	0.0732547	0.0469799	0.0537313
GH249_SA	0.071618	0.0794071	0.0655738	0.0687404	0.0645514	0.0659979	0.0763359	0.0694034	0.0785933	0.0812808	0.0952206	0.069656	0.0694538	0.0763441	0.095932	0.0876321	0.0889503	0.0859649	0.108179	0.0997367	0.064845	0.0866051	0.0671141	0.0749441	0.0872503	0.100802	0.0832823	0.071618	0.075846	0.0871648	0.0893761	0.0779904	0.0812568	0.0725585	0.0790059	0.073501	0.0757576	0.0843041	0.0660429	0.0708738	0.0885231	0.0862272	0.0681818	0.0805585	0.0792746	0.071718	0.0736732	0.0732044	0.0807749
GH24_SA	0.0682426	0.0775194	0.0701107	0.063762	0.0740166	0.0710561	0.0605778	0.0796501	0.0433553	0.089364	0.095063	0.0805278	0.0774578	0.0733864	0.107537	0.0935701	0.0969945	0.099631	0.105311	0.103858	0.0682314	0.0885744	0.0834156	0.06301	0.0876476	0.0995413	0.0809031	0.0820388	0.0843972	0.0778443	0.082573	0.0772947	0.0747126	0.0733533	0.0879581	0.0909624	0.08831	0.0646067	0.0778578	0.0697115	0.0757403	0.0848256	0.0693533	0.084106	0.0731103	0.0845987	0.0791878	0.0767841	0.0834192
GH250_SA	0.0638298	0.0675134	0.0557308	0.0503262	0.0511945	0.0525384	0.0582031	0.0608157	0.071116	0.0732719	0.0761986	0.0442779	0.0434606	0.0669792	0.0866564	0.0717593	0.0811001	0.0682482	0.100843	0.0912052	0.0516917	0.0791855	0.0433387	0.0780387	0.0854732	0.0909413	0.0610599	0.0683453	0.0637066	0.0738413	0.0821155	0.0569892	0.0760353	0.0768588	0.0821555	0.067027	0.0649652	0.0736641	0.0649832	0.046017	0.078392	0.087908	0.0564822	0.0685921	0.0622222	0.0585544	0.0784396	0.0519257	0.0515419
GH251_SA	0.0832529	0.0890078	0.0686189	0.078396	0.0819444	0.0921187	0.0861963	0.0827338	0.0853728	0.0883268	0.0913258	0.0821596	0.0745022	0.078814	0.0942454	0.0929619	0.0905778	0.0871965	0.108195	0.107623	0.0830671	0.093163	0.0815287	0.0773994	0.0868095	0.0961538	0.0854019	0.0852738	0.0823598	0.0986199	0.0941238	0.0717614	0.0859492	0.0826201	0.0892341	0.0811069	0.0880855	0.0846561	0.0822402	0.0838906	0.0994876	0.0911572	0.0811916	0.0858896	0.0926113	0.0761868	0.087156	0.0828236	0.0829164
GH252_SA	0.0782609	0.0787327	0.0753846	0.0780296	0.0689513	0.0890411	0.0809911	0.0762943	0.0837337	0.0911922	0.0831933	0.0747238	0.0710992	0.0813291	0.0963983	0.0877193	0.085535	0.0861359	0.11245	0.106815	0.0803249	0.082906	0.0711524	0.0908795	0.0827144	0.0982385	0.0862438	0.0797101	0.0722656	0.0917927	0.0900843	0.0717368	0.0780657	0.0748848	0.0689949	0.0860043	0.0698448	0.0823782	0.0854127	0.0742502	0.0936902	0.0939227	0.0720816	0.0612128	0.0729638	0.0771605	0.0814497	0.0742061	0.0711314
GH253_SA	0.0735518	0.0753788	0.0657895	0.0681597	0.0694572	0.078726	0.0744406	0.0762171	0.0645425	0.0889872	0.0855689	0.0620094	0.0765845	0.0779712	0.100973	0.0864662	0.0937746	0.090981	0.0930872	0.0971254	0.0661117	0.077178	0.0598439	0.0645933	0.0789474	0.0893701	0.088843	0.0779896	0.0738255	0.0998249	0.0840467	0.0707182	0.0797872	0.0687391	0.0815269	0.088764	0.0820633	0.0710784	0.0638132	0.0744501	0.0885685	0.0940554	0.0683866	0.0745993	0.0643678	0.0772553	0.0727679	0.0709779	0.0806011
GH254_SA	0.0911405	0.0902062	0.0743993	0.0728775	0.0757684	0.0847368	0.0825977	0.0761741	0.0869181	0.0814873	0.092739	0.0772579	0.0727931	0.0856092	0.092437	0.0825243	0.0895279	0.0842014	0.104503	0.0936487	0.0787977	0.0822494	0.0778286	0.0880319	0.0795455	0.0984118	0.073627	0.0744819	0.0705128	0.0770871	0.0850488	0.078319	0.0723238	0.070939	0.070696	0.0834933	0.0745342	0.0840361	0.0832017	0.0725142	0.0992268	0.0897656	0.0788207	0.0673981	0.0644491	0.08106	0.0778382	0.0841769	0.0819912
GH255_SA	0.0774926	0.079735	0.0646288	0.074048	0.0718271	0.0636079	0.0907186	0.0794264	0.0924774	0.0643137	0.0897704	0.067596	0.0625	0.0805336	0.0942529	0.0833333	0.0882203	0.0819271	0.102291	0.10262	0.0698967	0.0784167	0.0635324	0.0924568	0.0914703	0.0967391	0.0706395	0.0779962	0.0782857	0.086287	0.0990664	0.0867959	0.0750623	0.0767717	0.082618	0.085206	0.0778564	0.0873786	0.0766917	0.0671141	0.0822731	0.0865333	0.072722	0.088843	0.070122	0.0765423	0.0856769	0.0699034	0.0772759
GH256_SA	0.0692273	0.0768881	0.0614754	0.0759109	0.0691489	0.0689135	0.0753783	0.0794344	0.0715426	0.079895	0.0933333	0.0589509	0.0719157	0.0732276	0.10011	0.0928304	0.0852858	0.0865979	0.107179	0.101281	0.0636918	0.0921909	0.0641026	0.0782671	0.0888071	0.101763	0.0750693	0.0774481	0.075	0.0944737	0.0860556	0.0808958	0.0777418	0.0828105	0.0847751	0.0863343	0.0745217	0.076201	0.0711967	0.0694925	0.0943941	0.0870324	0.0646052	0.0838264	0.0684105	0.0738679	0.0862177	0.074392	0.0682281
GH257_SA	0.0648479	0.0700224	0.0618932	0.0668874	0.0623342	0.0629442	0.0750143	0.06157	0.0847096	0.0705128	0.0924313	0.0564784	0.0613236	0.0612105	0.0875676	0.0819328	0.0845233	0.0825758	0.109314	0.0954955	0.0629291	0.082265	0.0502726	0.0800948	0.0898558	0.0918008	0.0659551	0.0784543	0.0762806	0.0841558	0.0863153	0.0760181	0.0721791	0.0723522	0.074254	0.0866729	0.0788177	0.0884262	0.0643678	0.0642045	0.0843571	0.077957	0.0635135	0.0792079	0.0800589	0.0639153	0.0777847	0.0637347	0.0602165
GH259_SA	0.0687716	0.0850974	0.0609911	0.062635	0.0746114	0.0833333	0.0804432	0.0655738	0.0764273	0.0858531	0.0870237	0.0756119	0.0816126	0.0809075	0.0876532	0.0944808	0.0878438	0.0843694	0.106887	0.103431	0.0618785	0.0691721	0.0691334	0.0804348	0.0775159	0.0941704	0.0756579	0.0701923	0.0779685	0.0772947	0.0880806	0.0626582	0.0732021	0.0698381	0.0634172	0.0765931	0.0696041	0.0836466	0.0821918	0.065566	0.0876404	0.0828652	0.0750233	0.077455	0.0695876	0.0784946	0.0815603	0.0781387	0.0753638
GH25_SA	0.0831698	0.085876	0.0701906	0.0746489	0.0738916	0.0775234	0.0767327	0.0715871	0.0877193	0.0883739	0.0886525	0.0752376	0.0686462	0.0789343	0.0965777	0.0840212	0.0751821	0.0797991	0.110933	0.101492	0.0694334	0.0849624	0.0786082	0.0944184	0.0865764	0.106732	0.0849057	0.0890368	0.0623529	0.0900405	0.0874346	0.0657649	0.0876444	0.0812873	0.0884924	0.0829315	0.0787084	0.0840286	0.0749111	0.0749846	0.0931414	0.0880759	0.076718	0.0909553	0.0725152	0.0712062	0.0849802	0.0772002	0.071582
GH260_SA	0.0644628	0.0713108	0.073389	0.0627615	0.0590909	0.0616264	0.0630798	0.0745536	0.0688073	0.0781585	0.0853659	0.0672665	0.0667627	0.0817953	0.0959781	0.0823635	0.0916318	0.0854403	0.0960352	0.106934	0.0699677	0.0738576	0.0742718	0.0629281	0.0906278	0.0998217	0.0749543	0.0718419	0.0756063	0.0731481	0.0946181	0.0699257	0.0807788	0.0809756	0.0801644	0.0756098	0.0749682	0.084022	0.0723244	0.0615602	0.079955	0.0895979	0.0596539	0.0745383	0.072601	0.0685959	0.078629	0.0446049	0.0680655
GH261_SA	0.0817264	0.0846295	0.0774473	0.0777174	0.0771335	0.0817694	0.0857988	0.0740566	0.0858586	0.0782155	0.0808026	0.0773481	0.0788924	0.0750452	0.0996205	0.08413	0.0936652	0.0879849	0.0892857	0.106256	0.0742459	0.0916486	0.0688259	0.0903166	0.0839552	0.104541	0.0803311	0.069516	0.0926194	0.0854146	0.0879888	0.0617048	0.0876799	0.082199	0.0926518	0.0784558	0.0851756	0.0923754	0.0853321	0.0744898	0.111446	0.10247	0.07393	0.080429	0.071887	0.0833333	0.0938155	0.0773481	0.0867904
GH262_SA	0.0658511	0.0715031	0.0765725	0.0759785	0.0654975	0.0655209	0.0611534	0.0764052	0.0559152	0.0770816	0.0948401	0.0698186	0.0670068	0.0712387	0.107583	0.0927419	0.098293	0.0909621	0.11831	0.103849	0.0720131	0.0865533	0.0666667	0.0715853	0.0878179	0.0926674	0.080774	0.0897602	0.0808561	0.0827671	0.0845264	0.0679426	0.0857068	0.0813315	0.0842531	0.0946341	0.0853403	0.0790926	0.0781915	0.0695513	0.0794557	0.0877092	0.0696594	0.0889968	0.0764398	0.0730739	0.0805898	0.0757821	0.0713757
GH263_SA	0.0700891	0.0819209	0.072621	0.0783345	0.0695682	0.0731707	0.0733648	0.0780085	0.07519	0.0837174	0.0943912	0.0652819	0.0642231	0.0715672	0.110459	0.101925	0.0919683	0.0886924	0.115822	0.105781	0.062596	0.08418	0.0650155	0.0713932	0.0897574	0.109081	0.0679012	0.0804878	0.0818916	0.0861496	0.085005	0.0723502	0.071256	0.0748256	0.0876761	0.0853659	0.0815816	0.0836149	0.0718111	0.0669035	0.0960265	0.0932425	0.0746606	0.0910463	0.0712841	0.0834575	0.0885383	0.0779253	0.0715782
GH264_SA	0.0705059	0.0815565	0.0720721	0.058	0.0636822	0.0804249	0.07414	0.067583	0.0941043	0.0925684	0.0954488	0.0608836	0.0632678	0.0747001	0.0936768	0.0832356	0.0938529	0.0764368	0.109865	0.0855911	0.0732527	0.0884309	0.0584726	0.0870032	0.0806088	0.108427	0.0763403	0.0808383	0.0575296	0.0791367	0.0937847	0.0842027	0.0689278	0.0709838	0.0714286	0.0753323	0.0810606	0.0808019	0.0665213	0.0645356	0.094046	0.0858645	0.0664018	0.0814696	0.0728228	0.0649007	0.0901235	0.0588559	0.0643501
GH265_SA	0.0577676	0.0597545	0.0447451	0.0573139	0.0637131	0.0513699	0.0679148	0.0645718	0.0680199	0.0735426	0.0930718	0.0492676	0.0627907	0.0597159	0.085443	0.0792952	0.0872054	0.07341	0.0946502	0.0919199	0.0514905	0.0762712	0.0517241	0.0761969	0.0737535	0.0997942	0.0686275	0.0705474	0.0716958	0.0734051	0.0770777	0.0690722	0.0686597	0.0696302	0.0749793	0.0733333	0.0754615	0.0806906	0.0543478	0.058651	0.0829384	0.0860253	0.0526882	0.0643852	0.0741549	0.065388	0.0691188	0.0605456	0.0626536
GH266_SA	0.0579909	0.0627289	0.0603774	0.0514124	0.0719577	0.0602883	0.065153	0.0625597	0.0659554	0.0751964	0.089422	0.0489282	0.0630123	0.0678506	0.0858537	0.0742625	0.0917073	0.0866029	0.100285	0.0975855	0.0572391	0.0868597	0.055102	0.0764597	0.0873321	0.0934015	0.0703593	0.0760534	0.0530523	0.0645812	0.0840376	0.0721393	0.0641492	0.0602725	0.0745243	0.0765823	0.0719844	0.0758483	0.0591201	0.0628091	0.0947368	0.0792564	0.0537109	0.0801105	0.0540365	0.0584563	0.0829897	0.0523897	0.0561674
GH267_SA	0.0743413	0.0815251	0.0645161	0.0731605	0.0642458	0.0692905	0.0749091	0.0692464	0.0726084	0.0897658	0.0846906	0.066601	0.0709924	0.0719745	0.103901	0.0904762	0.088955	0.0866894	0.100801	0.0990061	0.0604982	0.0866781	0.0614849	0.076429	0.0866303	0.0980589	0.0763547	0.0814565	0.0668348	0.0869253	0.0825179	0.0554404	0.0792298	0.080138	0.0780083	0.0821206	0.0729282	0.0736131	0.0642994	0.0629549	0.0858209	0.088215	0.0666899	0.0781065	0.0688326	0.080631	0.0839844	0.0717054	0.0677473
GH268_SA	0.0732227	0.0722013	0.0686695	0.0791162	0.0752394	0.0811088	0.0771325	0.0721897	0.0846995	0.0756988	0.0917874	0.0684554	0.0706692	0.0774411	0.103672	0.0958943	0.0929313	0.0917927	0.105044	0.0952231	0.0622553	0.085536	0.0694271	0.0751731	0.0918478	0.105541	0.0767918	0.0858462	0.0714286	0.0983193	0.0887138	0.0744681	0.082205	0.0853018	0.0894397	0.0874649	0.0839268	0.0844671	0.0734724	0.0707463	0.090678	0.0878485	0.074221	0.0853909	0.0696466	0.0643452	0.0840822	0.0713932	0.0793152
GH269_SA	0.0741249	0.0855263	0.0739514	0.0893676	0.0743478	0.0762813	0.0593087	0.0800898	0.0860255	0.0896714	0.0922541	0.0706052	0.0777592	0.0806676	0.108443	0.0833333	0.0952381	0.085693	0.122763	0.102869	0.0688652	0.101584	0.0650936	0.0852632	0.0972734	0.112738	0.0840467	0.0902379	0.0703947	0.0890196	0.0900774	0.0793478	0.0904033	0.0866109	0.0930339	0.0816667	0.0808314	0.0828076	0.0753912	0.0713147	0.0917248	0.092296	0.0679908	0.0946602	0.0806265	0.0768868	0.100505	0.0730577	0.0696035
GH26_SA	0.0758242	0.0804348	0.0703911	0.0543893	0.0614115	0.0773318	0.0830537	0.0615034	0.0865922	0.0835763	0.0754113	0.069225	0.0641892	0.0735835	0.0920418	0.0794045	0.0675466	0.0773763	0.104404	0.0959726	0.0684932	0.0780209	0.0634167	0.0781016	0.0781373	0.104443	0.0773525	0.0775789	0.0619946	0.0774411	0.0828336	0.0648253	0.0792549	0.0731922	0.0706929	0.0743848	0.0668258	0.0738589	0.0645522	0.0744243	0.0884178	0.0927126	0.0631579	0.0689655	0.0639053	0.0652386	0.0806595	0.0711638	0.0625
GH270_SA	0.0773273	0.0770941	0.0539488	0.0552885	0.0596745	0.0741627	0.0693739	0.0597434	0.0774194	0.073913	0.0754893	0.0585997	0.0574122	0.0786558	0.099177	0.0828427	0.0826803	0.0868695	0.0941176	0.0910653	0.0634921	0.0815534	0.0607235	0.0870553	0.0820595	0.103614	0.0739669	0.0690537	0.0695592	0.0799829	0.0782101	0.0555556	0.0693512	0.0668161	0.0753296	0.0743243	0.0784431	0.0830592	0.0678871	0.0532368	0.0723958	0.0846216	0.0556921	0.0852619	0.070922	0.0687135	0.0718722	0.0677517	0.0565676
GH271_SA	0.069209	0.0868825	0.0630975	0.0681998	0.0624043	0.063587	0.0704653	0.0734568	0.0773393	0.0859049	0.091954	0.0645444	0.065032	0.0736722	0.0845161	0.0889184	0.0879905	0.0841554	0.110744	0.0956433	0.0657558	0.0877832	0.0564912	0.0854801	0.0880326	0.108947	0.0777851	0.0800971	0.0809988	0.079175	0.0919811	0.0756972	0.075898	0.0797987	0.0897233	0.0854743	0.0732984	0.0821828	0.0713058	0.0635995	0.0889187	0.0966519	0.0747126	0.0757409	0.071885	0.0724223	0.0817449	0.0669982	0.0765974
GH272_SA	0.0617021	0.0717277	0.0739726	0.0760736	0.0695971	0.0857988	0.067052	0.0699223	0.0606229	0.0863171	0.0879854	0.0722826	0.0754386	0.0823592	0.101344	0.0920759	0.0987124	0.0948465	0.108407	0.0939636	0.0563472	0.0878635	0.0657277	0.0744111	0.0869087	0.0957563	0.0754824	0.0751445	0.0659777	0.0581528	0.0877573	0.0736915	0.0844017	0.0725236	0.0890411	0.092033	0.0817791	0.0627828	0.0762712	0.069161	0.0878906	0.0932671	0.0561224	0.0714286	0.0673759	0.0777778	0.0767857	0.0667384	0.08
GH27_SA	0.0708974	0.0762072	0.0686099	0.0759398	0.070163	0.0670795	0.07375	0.0679012	0.0738604	0.0801887	0.095945	0.0675105	0.063066	0.0755303	0.0998818	0.0866307	0.0832435	0.0834773	0.116473	0.106171	0.057971	0.0782905	0.0621762	0.0729547	0.0835227	0.101401	0.0691937	0.0763091	0.0735981	0.0884956	0.0803953	0.0704698	0.0739887	0.079646	0.0784457	0.0827686	0.0767635	0.0805009	0.0700521	0.0642946	0.094583	0.0826659	0.0707101	0.0773305	0.0745659	0.0742459	0.0837304	0.0730994	0.0754853
GH28_SA	0.0673547	0.0871212	0.0640074	0.04879	0.059506	0.0672043	0.0763889	0.0771325	0.0814024	0.0744243	0.0850746	0.0575043	0.0389344	0.0732379	0.0903084	0.0769968	0.080023	0.073975	0.0950147	0.100671	0.0590682	0.0775862	0.0688581	0.0841387	0.0829327	0.102572	0.0736312	0.0761387	0.0631769	0.0765707	0.0868825	0.0706731	0.0722992	0.0764463	0.0765697	0.0790743	0.0770833	0.083649	0.0725212	0.0410207	0.0789474	0.0814658	0.0651207	0.0796791	0.052521	0.0620032	0.0816971	0.0516564	0.0515813
GH29_SA	0.0582053	0.0748	0.0620438	0.0709908	0.0657895	0.0752896	0.0842391	0.0839071	0.0870141	0.0825496	0.0952849	0.0713689	0.0695088	0.0778418	0.0912343	0.0888393	0.085702	0.0775862	0.106365	0.111317	0.0630915	0.0784615	0.0701914	0.0792327	0.0835509	0.0978814	0.0717509	0.0831776	0.0794837	0.0874542	0.0819536	0.0742515	0.0779703	0.0814286	0.0823293	0.0912281	0.0817958	0.0781528	0.0782396	0.0692026	0.0865705	0.0818739	0.0697981	0.0795892	0.069697	0.0725389	0.0872259	0.06628	0.0690661
GH2_SA	0.147642	0.140221	0.128717	0.137931	0.146558	0.147312	0.150712	0.140107	0.145366	0.140279	0.145788	0.140782	0.144414	0.147201	0.145923	0.142726	0.146383	0.154006	0.166855	0.158448	0.134106	0.135865	0.143051	0.150886	0.14614	0.15117	0.143968	0.139597	0.141487	0.14507	0.150477	0.138114	0.141811	0.140461	0.143393	0.140762	0.133994	0.155225	0.144601	0.141214	0.15639	0.15127	0.143034	0.134574	0.129496	0.155091	0.147535	0.142189	0.137139
GH30_SA	0.0599556	0.0703758	0.0539648	0.0618557	0.0659945	0.0680751	0.0705546	0.0691025	0.0801127	0.0780632	0.0999079	0.0595148	0.0634296	0.070059	0.097502	0.09689	0.0900598	0.0856031	0.1097	0.107843	0.053727	0.0699627	0.0536797	0.0792453	0.0765625	0.104037	0.0569777	0.0811044	0.0588633	0.0681633	0.0846621	0.0580357	0.0722802	0.0658472	0.0821727	0.0761958	0.0707547	0.0855856	0.0622656	0.0674438	0.086714	0.0921569	0.0477528	0.0779376	0.0690867	0.0505725	0.0959276	0.0667925	0.0577982
GH31_SA	0.0529872	0.0777461	0.0639344	0.0665748	0.0646744	0.0579976	0.0578684	0.0718702	0.0742925	0.0859528	0.101449	0.0662739	0.0664666	0.0752727	0.0991345	0.0805185	0.0898997	0.0735747	0.110776	0.107323	0.0797872	0.0714286	0.0657318	0.0798817	0.0879909	0.0993813	0.0805802	0.0768262	0.0644947	0.0817384	0.0871157	0.0790068	0.0835714	0.0772217	0.0771006	0.0746102	0.07259	0.0830709	0.0726681	0.0589958	0.0822402	0.0795199	0.053629	0.0782984	0.0619883	0.0731707	0.0745423	0.0572687	0.070899
GH32_SA	0.046729	0.0689509	0.0664207	0.0637149	0.0651731	0.066838	0.0754452	0.0780969	0.0670055	0.0846818	0.0988671	0.0700525	0.0732299	0.0862215	0.0958716	0.0867299	0.114973	0.0889982	0.109486	0.104607	0.070407	0.0875796	0.0702006	0.076486	0.0884201	0.0925251	0.083945	0.0858245	0.0804843	0.0855899	0.0917917	0.079878	0.0835465	0.0742188	0.0731084	0.0942118	0.0820707	0.0814815	0.0797038	0.0712264	0.0885714	0.0926431	0.0601266	0.0864116	0.063591	0.0721154	0.0807577	0.065368	0.0751534
GH33_SA	0.0758929	0.0849732	0.0812562	0.0693994	0.0747483	0.0760043	0.0889802	0.0766494	0.0862758	0.0840407	0.0886076	0.0758984	0.0711705	0.0788076	0.0930537	0.0748299	0.0945103	0.074359	0.107121	0.0981894	0.0738488	0.0782989	0.0783262	0.0875153	0.0984704	0.101706	0.0784708	0.0764286	0.0766378	0.0843206	0.09287	0.0821643	0.0746004	0.0713246	0.0852	0.0662651	0.0778252	0.095191	0.086904	0.074112	0.0959781	0.0879121	0.0794769	0.0847176	0.0828025	0.079668	0.0847584	0.0762305	0.0732087
GH34_SA	0.0705714	0.085578	0.0709492	0.0669014	0.0759878	0.0788337	0.0566908	0.069375	0.0452794	0.0818565	0.10176	0.0668244	0.0752801	0.078303	0.10274	0.0909968	0.0900293	0.0919365	0.106647	0.0982678	0.06875	0.0824132	0.0807906	0.0775449	0.0940012	0.102635	0.0793548	0.0839136	0.0781818	0.0747664	0.0759717	0.0691943	0.0882184	0.0836274	0.0796426	0.0864258	0.0878594	0.0695925	0.0794857	0.0643054	0.084991	0.0952381	0.074887	0.0873269	0.0795688	0.0787977	0.0836364	0.0793422	0.077728
GH35_SA	0.0767857	0.0778717	0.0682819	0.060592	0.0666957	0.0723164	0.080315	0.0680628	0.0774169	0.0776836	0.086116	0.0670996	0.0636439	0.0719776	0.0935143	0.0874209	0.0854922	0.0774701	0.0974074	0.0955766	0.0710832	0.0726534	0.0696721	0.0863836	0.0780089	0.0864521	0.0726172	0.0627547	0.0688976	0.0774112	0.0767291	0.0701285	0.0696605	0.0675563	0.0696258	0.0692964	0.0686164	0.0865091	0.0714804	0.0555112	0.0881188	0.0802611	0.0744763	0.0677146	0.0563698	0.0751604	0.0774411	0.0682962	0.0620121
GH36_SA	0.0754124	0.0752688	0.0590962	0.066376	0.0566667	0.0618873	0.057377	0.0667209	0.057309	0.0731959	0.0942857	0.0650242	0.0632287	0.0680934	0.0897329	0.0823986	0.0786517	0.0815832	0.0947242	0.0958005	0.0609756	0.0774443	0.0704225	0.070056	0.0767669	0.0922131	0.0745763	0.0784141	0.0736486	0.0729537	0.0761301	0.0627803	0.0704724	0.0704356	0.0771402	0.0798883	0.0666267	0.0690516	0.0692675	0.0650836	0.0793067	0.0776778	0.0584695	0.0711656	0.0671021	0.0770349	0.0768169	0.0647339	0.0672269
GH37_SA	0.0675862	0.0683646	0.0581583	0.0570108	0.0657514	0.0668359	0.0582865	0.065427	0.0805556	0.0671756	0.0834553	0.0590659	0.0660377	0.0782086	0.0903533	0.0837004	0.0868056	0.0741758	0.0984848	0.101597	0.0568182	0.0821006	0.0592384	0.0839065	0.0819444	0.0977496	0.065309	0.0708155	0.0737705	0.0639706	0.0810627	0.0584936	0.0610583	0.053802	0.0684211	0.0629984	0.0688226	0.0846262	0.0648276	0.0485507	0.0846154	0.0653736	0.0468966	0.0671141	0.0700165	0.0717489	0.0857771	0.0649264	0.0657895
GH38_SA	0.0739757	0.0769525	0.0685941	0.0560928	0.0604244	0.0761905	0.0735931	0.0666936	0.0945046	0.0759682	0.078024	0.0623539	0.045977	0.0811437	0.0861362	0.0720833	0.0815769	0.0673844	0.0958958	0.100697	0.0657371	0.0738799	0.0626609	0.0884645	0.0743835	0.105221	0.0739348	0.0714286	0.064603	0.0802632	0.0874317	0.0613048	0.0725309	0.077509	0.0862895	0.0642616	0.0636682	0.0834711	0.0733802	0.0533563	0.0756173	0.0901572	0.0727273	0.0732759	0.0670945	0.0565052	0.0821918	0.0643411	0.0629017
GH39_SA	0.0872093	0.0863426	0.0647059	0.0634759	0.0720993	0.0739979	0.0873476	0.0527132	0.0959459	0.0836502	0.083782	0.0696016	0.0674677	0.0820056	0.0873016	0.0889127	0.0818741	0.0885878	0.108379	0.099051	0.0656489	0.0862926	0.0649472	0.0817871	0.0834654	0.0958974	0.0788013	0.0712575	0.0764045	0.0865333	0.0827603	0.0610961	0.0805164	0.0720178	0.0801953	0.0734072	0.0662651	0.0929593	0.0798479	0.0653193	0.0812141	0.0891768	0.0772425	0.0696517	0.0688442	0.0742245	0.0787802	0.0810682	0.0790378
GH3_SA	0.0890221	0.0743913	0.0771605	0.0746681	0.0804904	0.0875817	0.0884387	0.0705374	0.0833333	0.0767956	0.0699677	0.0723502	0.0701844	0.0778986	0.0823699	0.0686759	0.0655502	0.0788982	0.0927342	0.0868918	0.0643897	0.0717322	0.0786853	0.0941286	0.0721063	0.088763	0.0781553	0.0753012	0.085	0.0853032	0.0850277	0.0809816	0.0760563	0.07394	0.0692226	0.0696126	0.0636943	0.0993184	0.0767072	0.069176	0.083047	0.0805501	0.0754625	0.0678763	0.0839552	0.0777656	0.0875128	0.0855689	0.0779915
GH40_SA	0.0528617	0.0718799	0.0572562	0.0466733	0.0597928	0.0625774	0.0748936	0.0702862	0.0725256	0.0806288	0.0732759	0.0510121	0.0486925	0.0743349	0.0932489	0.0808436	0.0906481	0.0692623	0.0936222	0.0881311	0.0543033	0.0832522	0.0601977	0.0809831	0.0844371	0.105482	0.0703325	0.0761167	0.0588633	0.0720146	0.085622	0.0649496	0.0797448	0.0695088	0.0752637	0.0760499	0.0778032	0.072335	0.0695793	0.0534318	0.0810526	0.0797599	0.0407906	0.0738213	0.0671642	0.0545635	0.0850467	0.049004	0.0534862
GH41_SA	0.0642473	0.072911	0.0496255	0.0586636	0.0502981	0.0596621	0.0644951	0.0623508	0.0770642	0.0725806	0.0857461	0.0443293	0.0552868	0.0605234	0.0878635	0.0706941	0.0832858	0.0821918	0.0956952	0.0954122	0.0494552	0.0727848	0.0363946	0.0802399	0.0843373	0.0969084	0.0602294	0.0722034	0.0619735	0.0837119	0.0898683	0.063285	0.0644715	0.0660576	0.0761115	0.0736994	0.0685146	0.0777639	0.0612131	0.0588809	0.0796263	0.0854623	0.0540625	0.0697297	0.0730277	0.0574759	0.0815025	0.0587577	0.0559335
GH42_SA	0.0771208	0.0797973	0.0825826	0.0848818	0.0818106	0.0757932	0.0800447	0.092223	0.080402	0.091659	0.0920942	0.0837148	0.0824863	0.0938287	0.105674	0.0926184	0.100955	0.0935154	0.116107	0.109886	0.0751575	0.0962706	0.0868056	0.0326948	0.10062	0.104366	0.0893773	0.0908745	0.079646	0.100503	0.0974633	0.0941055	0.0871501	0.0872457	0.0940928	0.09375	0.0961969	0.0805297	0.0805932	0.0867925	0.0894428	0.0844977	0.0910384	0.0883015	0.0783664	0.0859031	0.0862069	0.0867147	0.0942857
GH43_SA	0.0681098	0.0625	0.0525956	0.0521357	0.0566382	0.0474138	0.0677966	0.0620112	0.0769663	0.0716113	0.0816953	0.0525739	0.0632458	0.0632845	0.0793296	0.0808824	0.0932476	0.068869	0.10241	0.0988439	0.0512821	0.0799508	0.0352941	0.0868644	0.0821545	0.0941307	0.0620068	0.0616114	0.0679687	0.0658199	0.0827887	0.069541	0.0674974	0.0616114	0.076779	0.0819559	0.0720339	0.0822637	0.0639413	0.0526316	0.0812582	0.0850488	0.0443322	0.0789855	0.0633705	0.0644133	0.0797872	0.0569414	0.06
GH44_SA	0.0684575	0.0904437	0.0587863	0.0640342	0.0707692	0.0818528	0.0848256	0.048758	0.083877	0.07082	0.0866873	0.0687831	0.0688477	0.0643777	0.0921173	0.0728571	0.0895795	0.0740575	0.104054	0.100288	0.0448009	0.0824635	0.0513436	0.0838537	0.0821918	0.100179	0.0762082	0.069378	0.0625	0.074184	0.0896861	0.0533411	0.0764075	0.0791789	0.0786458	0.0814371	0.0614806	0.0859962	0.0824373	0.0622642	0.080157	0.0869963	0.067034	0.0616711	0.0782396	0.0670157	0.083	0.0712401	0.0693467
GH45_SA	0.0886549	0.0852156	0.0634409	0.0612061	0.0709957	0.0843023	0.0765385	0.0673631	0.0900901	0.0900277	0.0871993	0.0710187	0.0699838	0.0838425	0.0957447	0.0830745	0.0713776	0.0875991	0.111935	0.102453	0.064347	0.0850492	0.0692869	0.0830376	0.0703866	0.102909	0.0795282	0.0805687	0.0631579	0.0833989	0.0810526	0.0687831	0.0841584	0.0795548	0.0842946	0.0793737	0.0734788	0.0754858	0.0707351	0.0682515	0.0807882	0.0914264	0.0747384	0.0783274	0.0597765	0.0789946	0.0834711	0.0765987	0.0746073
GH46_SA	0.0508785	0.0572049	0.0543956	0.0563173	0.0504464	0.0336482	0.0587489	0.0605346	0.0715428	0.0701581	0.0873742	0.0514593	0.0577417	0.063154	0.0815348	0.0772425	0.0894942	0.0733545	0.0949961	0.0922619	0.0577865	0.0768156	0.0432047	0.0762649	0.0787001	0.0913386	0.0665339	0.0700774	0.0649351	0.0759005	0.0795887	0.0685619	0.0649446	0.0653482	0.0739564	0.0792952	0.0664706	0.0827974	0.0604478	0.0532351	0.0821281	0.0819345	0.0513232	0.0715152	0.0648899	0.0578592	0.0755556	0.0614815	0.0586334
GH47_SA	0.0697674	0.0695334	0.0713359	0.067583	0.0680346	0.0647773	0.0705645	0.0693359	0.067355	0.0761478	0.0931373	0.0721747	0.0685358	0.0760073	0.0941748	0.0822532	0.0886015	0.0788462	0.105797	0.096976	0.0703661	0.0966523	0.061792	0.0691288	0.0910872	0.100691	0.0851485	0.0846731	0.0562865	0.0904311	0.0847701	0.0648615	0.0794393	0.0757261	0.0831533	0.0866584	0.0815927	0.0755756	0.0690634	0.0659229	0.083528	0.078869	0.0682041	0.082768	0.0794574	0.0696489	0.0797024	0.0660377	0.0680571
GH48_SA	0.0633562	0.0635593	0.0486891	0.0552536	0.0608696	0.0607735	0.0687285	0.0477431	0.0746924	0.0679012	0.0669014	0.0511945	0.0544041	0.059322	0.0654045	0.0667838	0.0688468	0.0681431	0.0747423	0.0679862	0.0531915	0.0690559	0.0495652	0.0656997	0.0536028	0.0787197	0.0516351	0.0485269	0.0674603	0.0571688	0.0635889	0.057377	0.0587734	0.0584642	0.0565217	0.060219	0.0623836	0.0783972	0.0561224	0.0552677	0.0765766	0.077187	0.0633562	0.0469349	0.0592593	0.0575221	0.0684575	0.0642123	0.0585198
GH49_SA	0.0533055	0.0705848	0.05107	0.0648379	0.0524667	0.0558628	0.0625437	0.0636008	0.0725115	0.0761144	0.0863956	0.0603554	0.0635901	0.0670012	0.0921318	0.0819672	0.0895291	0.0746124	0.091954	0.0968436	0.0459318	0.0773956	0.0565434	0.0718284	0.0864198	0.0883301	0.0647897	0.072695	0.0765432	0.0797503	0.083649	0.061569	0.0655985	0.06723	0.0778041	0.0786004	0.0645856	0.0670524	0.0580685	0.0590084	0.069863	0.0760157	0.0565657	0.0713489	0.0743889	0.066723	0.0684051	0.0540954	0.072663
GH4_SA	0.0709632	0.0731707	0.0675559	0.0650069	0.067768	0.0721493	0.0762463	0.0616402	0.0764803	0.0803846	0.0891784	0.0676954	0.0600498	0.071875	0.0913091	0.0874029	0.0856232	0.0837308	0.104772	0.0946763	0.0562837	0.0824964	0.0693069	0.0838631	0.0802239	0.105332	0.0698864	0.0754545	0.0773196	0.0799663	0.0786573	0.0674677	0.0727621	0.0701083	0.0781359	0.0813953	0.0750988	0.0821727	0.0737705	0.0612903	0.0909836	0.0820818	0.0727528	0.0680238	0.064741	0.071376	0.0787802	0.0694716	0.0721121
GH50_SA	0.0700317	0.0819979	0.0776022	0.0487528	0.0534934	0.0651483	0.0767487	0.0717661	0.0824835	0.0788415	0.0894161	0.0550253	0.0317782	0.0692722	0.0863971	0.0862832	0.0791265	0.0775663	0.0992542	0.0969557	0.0658113	0.0800766	0.0660823	0.0804372	0.0826422	0.10183	0.0699257	0.0796136	0.0704976	0.0805327	0.0852018	0.0778415	0.0692013	0.0748462	0.079282	0.0834132	0.0747423	0.0852905	0.0708812	0.0440613	0.0869947	0.0835301	0.0647922	0.0823654	0.0523077	0.0683962	0.0816815	0.0511833	0.0562865
GH51_SA	0.072861	0.0685945	0.0618337	0.0501745	0.0550381	0.0645527	0.0680428	0.0596633	0.0737397	0.0783859	0.0745577	0.0447606	0.0457438	0.0659229	0.0828424	0.078304	0.0791317	0.0669771	0.0968549	0.0938474	0.0526316	0.071993	0.0506329	0.0777075	0.0795455	0.0878084	0.0640835	0.0667969	0.0554124	0.0657686	0.0749117	0.0679916	0.0649931	0.0638889	0.0728114	0.0700738	0.0659645	0.0813275	0.060166	0.0441751	0.0800194	0.0853028	0.0499249	0.0782155	0.0598244	0.0618327	0.0739059	0.045929	0.0592378
GH52_SA	0.0643739	0.0786273	0.0678074	0.0679558	0.0608108	0.0736636	0.0736285	0.0722948	0.0819288	0.0862637	0.0980084	0.0729167	0.0602767	0.0804899	0.0903104	0.0848871	0.0834862	0.0872146	0.107852	0.0945152	0.0729638	0.0749736	0.0691017	0.0890472	0.0848007	0.0994475	0.0796418	0.0758032	0.0752841	0.0794206	0.0797824	0.0655048	0.0762115	0.0706413	0.0671247	0.0806258	0.0751592	0.0813511	0.076	0.0736842	0.0886364	0.082218	0.0734597	0.0718085	0.074937	0.0652655	0.0844287	0.0634495	0.0694154
GH53_SA	0.0392465	0.0714286	0.0621336	0.073301	0.0588517	0.0540705	0.059322	0.0742739	0.0572161	0.0847629	0.0933014	0.059919	0.0663082	0.0760441	0.0976628	0.0969432	0.100244	0.0849057	0.109299	0.100873	0.0528169	0.0874159	0.0578475	0.0660454	0.085124	0.0921927	0.0729614	0.0800181	0.067659	0.0741252	0.0864246	0.0710291	0.0772293	0.0808356	0.0834132	0.0919732	0.0819175	0.0720872	0.0596477	0.0576271	0.0764331	0.091443	0.0687023	0.0762821	0.0645349	0.075122	0.0872146	0.0611511	0.0571294
GH54_SA	0.0685484	0.077592	0.0769231	0.0763226	0.0748503	0.0731132	0.0718189	0.0797208	0.0758491	0.0860421	0.11	0.0795534	0.0750203	0.0874409	0.0908055	0.0954115	0.0974778	0.0877944	0.109342	0.107914	0.0681173	0.0834069	0.0770479	0.0867453	0.0888728	0.0968908	0.0776515	0.0730924	0.0744125	0.0774218	0.0868512	0.0795829	0.0779878	0.0732616	0.0797038	0.0831522	0.0806075	0.0841509	0.0785124	0.0735641	0.0950704	0.0770848	0.0764662	0.0829493	0.0794444	0.0827967	0.0737774	0.0724539	0.076824
GH56_SA	0.06611	0.0706676	0.0689085	0.0707845	0.0661496	0.0670732	0.0580829	0.0856924	0.0525701	0.0821782	0.0935513	0.0717968	0.0806452	0.082265	0.103855	0.0902285	0.104152	0.0822222	0.103982	0.103689	0.0693359	0.0851364	0.0726423	0.0628177	0.0839028	0.0987141	0.0767386	0.080727	0.0816733	0.095935	0.0815138	0.075725	0.0896057	0.0880829	0.0928962	0.0905077	0.0827465	0.0704931	0.0709143	0.0688406	0.0847458	0.0934106	0.0667984	0.0761905	0.0703488	0.0780075	0.0703325	0.0743982	0.0671708
GH57_SA	0.099537	0.0942111	0.0794461	0.0709593	0.0774112	0.0848348	0.0962241	0.0794118	0.0963636	0.0842175	0.0826087	0.0840046	0.0708075	0.0890023	0.09	0.0832328	0.0749712	0.0794393	0.0783972	0.0768307	0.0864865	0.0785805	0.0802696	0.102941	0.0818399	0.098401	0.0877088	0.0819775	0.0886076	0.087969	0.0953488	0.0789845	0.0913242	0.0798005	0.0736236	0.0720222	0.0847826	0.105575	0.0816803	0.0705521	0.0951743	0.0905325	0.0869312	0.0737082	0.0785609	0.0869845	0.0852417	0.0844988	0.0876866
GH58_SA	0.105986	0.103467	0.0846813	0.0785156	0.0850263	0.0884574	0.0972851	0.0883062	0.102365	0.0911765	0.092927	0.0934936	0.0812413	0.102825	0.100437	0.0923277	0.0938043	0.0958534	0.0751035	0.0803869	0.0927966	0.0825434	0.0881332	0.10537	0.100789	0.108644	0.100515	0.0967312	0.0939759	0.111995	0.102461	0.0834961	0.100337	0.0992232	0.0927637	0.0802165	0.0880829	0.100637	0.0888951	0.0784903	0.096745	0.0960591	0.0949206	0.0932836	0.0890411	0.0872565	0.0971147	0.0957627	0.0902568
GH59_SA	0.0785013	0.0829016	0.0733662	0.0790032	0.0881764	0.0800508	0.0807068	0.0821662	0.0801527	0.0791485	0.0829069	0.0750444	0.0783546	0.0775635	0.0918367	0.0866858	0.0863636	0.0818926	0.11177	0.104739	0.0700219	0.0859375	0.0763689	0.0570292	0.0717593	0.0989918	0.080847	0.0811594	0.0829787	0.0832487	0.0867806	0.0736342	0.0779857	0.0718563	0.0807613	0.0773318	0.078492	0.0850564	0.0835567	0.0747883	0.0897291	0.0970009	0.0890347	0.0702211	0.0778589	0.073057	0.0786573	0.0841629	0.0863821
GH5_SA	0.104139	0.0997358	0.103049	0.0936937	0.096843	0.108247	0.101204	0.0990462	0.107011	0.106469	0.110783	0.10328	0.100794	0.104236	0.103436	0.0990099	0.0918508	0.100849	0.107317	0.11124	0.109926	0.0951766	0.101992	0.102154	0.105832	0.112403	0.117193	0.107367	0.0955128	0.113815	0.111496	0.106405	0.104025	0.103812	0.100173	0.107822	0.10412	0.112509	0.110577	0.0964715	0.106238	0.0907738	0.100515	0.0990396	0.0927374	0.0977477	0.0938776	0.0922761	0.0986336
GH60_SA	0.0768783	0.0851809	0.0753221	0.0858545	0.0849648	0.071978	0.0768428	0.0790323	0.0692156	0.0816853	0.0984674	0.085252	0.0892726	0.0859096	0.10897	0.112805	0.0987842	0.098345	0.115313	0.113523	0.0909483	0.0972108	0.0810136	0.0708589	0.104259	0.103514	0.0971467	0.0965469	0.0799257	0.0989691	0.097673	0.0854146	0.0904762	0.0997046	0.0985692	0.0946626	0.0995717	0.0840648	0.0840413	0.0853659	0.0947562	0.0912385	0.0808921	0.0818386	0.0765086	0.0864819	0.0886792	0.0831288	0.0846582
GH61_SA	0.0607774	0.0771905	0.0775027	0.0697138	0.0676141	0.0663562	0.0820251	0.0788889	0.0704334	0.0881517	0.100957	0.0737885	0.0757202	0.0768414	0.101817	0.0917395	0.0938406	0.0847647	0.10942	0.109727	0.0771402	0.0783186	0.0731511	0.0854732	0.0864521	0.10165	0.0812065	0.0850537	0.067602	0.0856557	0.0952209	0.0801282	0.0840925	0.0742574	0.0744871	0.0883919	0.0787089	0.0880528	0.0752533	0.070863	0.0837414	0.094086	0.0633105	0.0795053	0.0789474	0.0813309	0.0712479	0.0636896	0.06745
GH62_SA	0.0879897	0.0727214	0.0704593	0.0680035	0.069433	0.0869809	0.0830893	0.0739191	0.0817342	0.0808491	0.0854879	0.077389	0.0651163	0.0760309	0.0840395	0.0921909	0.0832206	0.0846939	0.107935	0.109329	0.0819597	0.0820447	0.0734507	0.0907272	0.0831044	0.095498	0.0858369	0.0801815	0.0720497	0.0864151	0.0827291	0.0674562	0.0791202	0.0700713	0.08615	0.0811789	0.0783664	0.0934415	0.0794855	0.065967	0.0913462	0.095189	0.0756272	0.0700565	0.0699454	0.079615	0.0849515	0.0763434	0.0855263
GH63_SA	0.0677332	0.0841889	0.0598477	0.0636943	0.0666667	0.0704225	0.0719285	0.0571635	0.0836431	0.0792453	0.0846354	0.06	0.0595142	0.0679945	0.0964177	0.086	0.0926847	0.0876934	0.108947	0.0992677	0.055293	0.0785271	0.069378	0.0743626	0.0751683	0.092038	0.0710466	0.0777687	0.0754967	0.0785714	0.0834512	0.0603632	0.0729525	0.0700246	0.0839161	0.0861878	0.0706956	0.0776662	0.0677732	0.0581304	0.0868293	0.0777262	0.0673004	0.0625738	0.0652418	0.0722071	0.0837438	0.0628053	0.0725456
GH64_SA	0.0743855	0.0699029	0.0601704	0.0540909	0.061199	0.0661435	0.0682493	0.0547802	0.0720981	0.0723443	0.0843724	0.0549898	0.059221	0.0682115	0.0891697	0.0832717	0.0705437	0.0740871	0.0961538	0.0952381	0.0673339	0.0700441	0.0616957	0.0723549	0.0743715	0.0985011	0.0746269	0.0754644	0.0670103	0.0808543	0.0788752	0.0634755	0.0723208	0.073132	0.0746455	0.0707395	0.0639864	0.0813522	0.0640854	0.0560606	0.0813397	0.077642	0.0654375	0.0672515	0.0600882	0.0565611	0.0755337	0.0656124	0.07375
GH65_SA	0.0714832	0.0737129	0.0552291	0.05359	0.0608821	0.0581977	0.0746466	0.06625	0.0820707	0.0760649	0.0963973	0.0507534	0.0577101	0.0592564	0.0841284	0.0845009	0.0774878	0.0775934	0.10342	0.0957249	0.0607621	0.0821429	0.0366516	0.084252	0.0766363	0.0990058	0.0594406	0.0625571	0.0514286	0.0772884	0.0864692	0.0616845	0.0625984	0.0635945	0.0746269	0.0748175	0.0686032	0.0873016	0.0635725	0.053125	0.0794085	0.0829769	0.0612069	0.0680052	0.0625798	0.0502538	0.0848172	0.0583797	0.061245
GH66_SA	0.0762483	0.092668	0.069255	0.0630027	0.0613958	0.0759569	0.0796813	0.0641892	0.0850496	0.0816425	0.0849387	0.0648017	0.0561056	0.0857927	0.100679	0.0898876	0.0843707	0.0868613	0.109721	0.10452	0.0598086	0.0772686	0.0710804	0.0844972	0.0792773	0.101003	0.0758621	0.0766721	0.0816062	0.0824387	0.0847701	0.0649563	0.0766323	0.0693522	0.0672646	0.0734149	0.066092	0.0885296	0.0812808	0.0558637	0.090864	0.0816034	0.0753634	0.0756501	0.0637199	0.0773148	0.0778061	0.0723823	0.0648625
GH67_SA	0.0587121	0.0617871	0.0668103	0.0648936	0.0532359	0.0541761	0.0610998	0.0746562	0.0577689	0.0721757	0.0800416	0.0525292	0.0695297	0.0719844	0.0934959	0.072549	0.0914286	0.0705882	0.110352	0.10395	0.0553191	0.0886752	0.053719	0.0707364	0.0776892	0.0923695	0.062749	0.0736515	0.0612981	0.066	0.0772277	0.0694761	0.0712891	0.0670213	0.0869565	0.0786517	0.0804598	0.0720165	0.0638298	0.0545267	0.0784946	0.0836614	0.0575397	0.0633484	0.0544218	0.0626327	0.0870902	0.0544747	0.0598739
GH68_SA	0.052901	0.0646958	0.0626551	0.0649142	0.057732	0.0625	0.0740223	0.053539	0.0710332	0.0734523	0.0877193	0.0592396	0.0613437	0.0605929	0.0975046	0.0783654	0.0894924	0.0666667	0.102587	0.101896	0.0457481	0.0739176	0.0567961	0.0745614	0.083181	0.0913978	0.0674419	0.0779596	0.0585331	0.0742188	0.0855735	0.0631579	0.0728621	0.0777454	0.0762101	0.0729665	0.0682398	0.076779	0.0636998	0.0665722	0.0792411	0.0925756	0.0573013	0.0629053	0.0808019	0.0651499	0.0818182	0.0596171	0.0529291
GH69_SA	0.0613208	0.0650645	0.05583	0.0615942	0.0603448	0.0550055	0.0722108	0.0776699	0.0774322	0.0757967	0.0898744	0.0510972	0.0610991	0.0640719	0.0942513	0.0796003	0.0943337	0.0806658	0.0934755	0.0958126	0.0629956	0.0773906	0.0440229	0.0743034	0.0824675	0.0986504	0.0660313	0.0759181	0.0577396	0.072373	0.0889231	0.0760437	0.0595886	0.0630564	0.0690196	0.0905392	0.0715066	0.0791246	0.0625749	0.0597067	0.0853769	0.0872595	0.0478114	0.0711902	0.0737448	0.0711835	0.0760386	0.0544135	0.0597783
GH6_SA	0.0686759	0.0668663	0.0654521	0.0634731	0.0668639	0.0649635	0.0599104	0.0679663	0.057611	0.0780051	0.0968858	0.064	0.0633484	0.0777332	0.10226	0.0942797	0.0861554	0.0744456	0.103466	0.0989876	0.065625	0.0844636	0.058427	0.0672981	0.0857588	0.100206	0.0780255	0.0747817	0.0811232	0.0827108	0.0837589	0.068521	0.0726368	0.0734788	0.0752941	0.0824022	0.0835694	0.0661846	0.0664622	0.0615299	0.089309	0.0845361	0.0655471	0.0768657	0.0609065	0.072561	0.0721591	0.0580082	0.0677267
GH70_SA	0.0880971	0.0883245	0.0689455	0.0652386	0.0812207	0.0884521	0.0716113	0.0703942	0.0769551	0.0877976	0.0751391	0.0676873	0.0739774	0.0889734	0.078125	0.0866379	0.0773906	0.0876289	0.101742	0.103448	0.0825688	0.0819751	0.0746073	0.0832679	0.0826052	0.095857	0.0759228	0.0855661	0.0802721	0.0809859	0.0778041	0.0746934	0.0688322	0.0769577	0.0718924	0.0729517	0.0795848	0.0867561	0.0742036	0.0793788	0.091195	0.082348	0.0708924	0.0795739	0.0681551	0.0872549	0.0721461	0.0754277	0.0846366
GH71_SA	0.0786761	0.0781759	0.0618956	0.0680751	0.0607407	0.0767991	0.0798183	0.0572199	0.0783059	0.0870994	0.0803571	0.0671982	0.06306	0.0822404	0.0865148	0.0844198	0.0795779	0.0820896	0.103934	0.0935829	0.0655806	0.0856031	0.0642265	0.0823699	0.0728155	0.0936385	0.0830691	0.0778443	0.057601	0.0831126	0.076223	0.0580488	0.0772853	0.0733848	0.0768349	0.0812808	0.0655824	0.0855549	0.0762332	0.0625819	0.0801971	0.0874627	0.072767	0.0796316	0.0673684	0.0772293	0.0838596	0.068535	0.0762585
GH72_SA	0.0544807	0.0726539	0.0693333	0.0588578	0.0611672	0.0632571	0.0676407	0.0769634	0.0810086	0.0822637	0.095	0.0635331	0.048317	0.0807577	0.0961945	0.0879479	0.0983264	0.0752075	0.0998959	0.10119	0.0642361	0.0827586	0.0575027	0.0744139	0.0838542	0.0970464	0.0742312	0.0847176	0.0743243	0.08	0.0967909	0.0759898	0.0789738	0.0754923	0.0697279	0.0806045	0.088	0.0890774	0.0619835	0.0561614	0.0868773	0.085209	0.0631524	0.0794655	0.0677966	0.0702948	0.0859202	0.0481256	0.0617214
GH73_SA	0.0901689	0.096997	0.0877368	0.0773109	0.0776814	0.0905077	0.0911641	0.0880984	0.0856466	0.105677	0.101271	0.0851613	0.0853116	0.0940777	0.11194	0.100832	0.109515	0.0966469	0.112452	0.105282	0.0873913	0.101346	0.0941347	0.0804084	0.0916179	0.111111	0.0803571	0.0904486	0.0761006	0.0893508	0.0898338	0.0921844	0.0781638	0.0834592	0.0965819	0.0995935	0.0867679	0.0995277	0.0893977	0.0803571	0.101937	0.0994712	0.0911906	0.0869074	0.0771704	0.0909475	0.0891912	0.0863693	0.0841979
GH74_SA	0.0657163	0.0713272	0.0508565	0.0603933	0.0560954	0.0459242	0.061753	0.0668693	0.0679348	0.07	0.0869759	0.0504418	0.0652893	0.0613108	0.0883036	0.0861378	0.087908	0.0757919	0.0971302	0.0900335	0.0502901	0.0785781	0.0405965	0.0781818	0.0856061	0.0965697	0.0666667	0.079602	0.0682415	0.0801964	0.0860176	0.0623667	0.0648551	0.0660219	0.0772358	0.0819672	0.0683411	0.0832055	0.0576369	0.0543131	0.081992	0.0777001	0.0538579	0.0788509	0.0656109	0.069209	0.0801688	0.0634409	0.0633423
GH75_SA	0.0648396	0.0720993	0.0534591	0.0527978	0.0543024	0.0493197	0.0609472	0.0584879	0.0690162	0.0768543	0.0861326	0.0448938	0.0499597	0.0640244	0.0770992	0.0785498	0.0841088	0.0792549	0.0912981	0.0855004	0.0495829	0.0744681	0.0365462	0.074446	0.0800572	0.0849788	0.0679429	0.0701754	0.063745	0.0636992	0.0735502	0.0668449	0.0603914	0.0543657	0.0631025	0.0793737	0.0629291	0.0786898	0.0595483	0.0472069	0.0789474	0.0780792	0.0484713	0.0696126	0.0651214	0.0511883	0.0719008	0.0566553	0.0564726
GH76_SA	0.0693582	0.0693235	0.0579004	0.0625	0.0627687	0.0667808	0.0715385	0.0690528	0.0803303	0.0817084	0.0880035	0.059817	0.0601777	0.0743607	0.0927988	0.0900936	0.0804146	0.079504	0.0927536	0.0992218	0.0674528	0.0894737	0.0586592	0.0810235	0.0772563	0.0990462	0.0700077	0.0768615	0.0613811	0.0797571	0.0767327	0.0669165	0.0669236	0.0765432	0.077533	0.0778128	0.0674157	0.0731801	0.0582627	0.0636646	0.0852941	0.0890152	0.0519333	0.0755814	0.0673719	0.0747283	0.0754877	0.062629	0.0621199
GH77_SA	0.0773845	0.0690867	0.0571003	0.0599511	0.0614525	0.061674	0.0687285	0.0615234	0.0791035	0.0667528	0.0872642	0.0645562	0.0594203	0.0669244	0.0921053	0.0810811	0.076489	0.0752993	0.0960076	0.0959488	0.0632133	0.08375	0.0479256	0.0897833	0.0881777	0.0970812	0.0733108	0.0859599	0.0722154	0.079456	0.0845725	0.0661117	0.0709561	0.0749631	0.0822027	0.0738866	0.0755319	0.0867962	0.064781	0.0607018	0.0791199	0.0802872	0.0458221	0.0851893	0.0701382	0.0582445	0.0859492	0.0685854	0.0657895
GH78_SA	0.0692189	0.0732824	0.0551225	0.0552838	0.0548604	0.0518697	0.0649018	0.0756098	0.0798319	0.0722336	0.0784221	0.0564263	0.0494212	0.0716475	0.084596	0.0788815	0.0971451	0.0726979	0.101302	0.0914311	0.0551062	0.0786408	0.0574205	0.0941456	0.0776144	0.102365	0.0661017	0.0715572	0.0609103	0.0728155	0.0834652	0.0676734	0.0705378	0.0687161	0.0725118	0.0673077	0.0654262	0.0804403	0.0619048	0.0452977	0.08	0.075845	0.0451505	0.0779302	0.0535077	0.0581623	0.0712277	0.0388235	0.0557621
GH79_SA	0.0981162	0.087747	0.0813559	0.0784314	0.0878641	0.0929095	0.0990317	0.0835454	0.0974249	0.0904908	0.0924492	0.0838816	0.0859813	0.0895231	0.101946	0.0846672	0.0924901	0.0998363	0.121678	0.103765	0.0810114	0.0834166	0.0858311	0.0932203	0.0922693	0.093801	0.0890233	0.0783956	0.0862299	0.0853448	0.0863747	0.091224	0.0866667	0.0832562	0.0804264	0.0742049	0.0760599	0.0925598	0.0866013	0.0777087	0.101178	0.0904605	0.0858844	0.0830212	0.0742515	0.0975855	0.0849765	0.0959556	0.0869776
GH7_SA	0.0884735	0.0904908	0.0805639	0.0924267	0.0915663	0.0979615	0.0946637	0.0942877	0.0929509	0.0834077	0.096248	0.0962033	0.0796325	0.0943574	0.1	0.0841313	0.0961661	0.088157	0.100395	0.108664	0.0857271	0.0849618	0.0854669	0.0855826	0.097035	0.103041	0.0955414	0.0975151	0.091358	0.106909	0.0994832	0.0878378	0.0892744	0.090768	0.0981621	0.0860825	0.083698	0.0940972	0.0824808	0.0898293	0.0860113	0.0873533	0.0891365	0.0860335	0.0788337	0.0900254	0.0812749	0.0911125	0.0931575
GH80_SA	0.0686773	0.0693352	0.0550109	0.0744186	0.0740905	0.0650602	0.0777138	0.0652003	0.0763508	0.074591	0.0923423	0.0657207	0.0695505	0.0699275	0.0996016	0.0845411	0.0865312	0.0866873	0.112462	0.109229	0.0542522	0.0817669	0.0564996	0.0685335	0.0865309	0.101538	0.073955	0.0766974	0.0656836	0.0856193	0.0813433	0.0601336	0.0771492	0.0731922	0.0770659	0.0813319	0.0757042	0.0816409	0.0669379	0.0677896	0.0854789	0.0962588	0.0665083	0.0752427	0.0691244	0.0755082	0.0919244	0.067658	0.0742574
GH81_SA	0.0522028	0.0791494	0.0749497	0.0823817	0.0717666	0.0689462	0.0769492	0.0809836	0.0636243	0.0942982	0.103683	0.075188	0.0763331	0.0752559	0.101913	0.0974518	0.102079	0.081672	0.115629	0.109052	0.072935	0.0968929	0.0684438	0.0811404	0.0961538	0.10454	0.0820392	0.0884892	0.0693569	0.0943531	0.0997514	0.08143	0.0845876	0.0820456	0.095857	0.103103	0.0918033	0.0799072	0.0786692	0.0711829	0.0903285	0.0905201	0.0679973	0.095613	0.0804416	0.0895645	0.0803774	0.0705407	0.0757576
GH82_SA	0.0388619	0.073468	0.0631068	0.0765353	0.0612849	0.0655172	0.0647287	0.0733676	0.0696784	0.0848089	0.102967	0.0646088	0.0751232	0.085323	0.0972012	0.0924171	0.108791	0.0831494	0.11347	0.0979299	0.0595238	0.0976598	0.069299	0.0728643	0.0899705	0.102315	0.0823077	0.0910204	0.0604681	0.0884708	0.0869091	0.0726681	0.0861463	0.0919209	0.0819529	0.0890337	0.087156	0.0730972	0.0721429	0.0676	0.0915	0.0846442	0.0670262	0.0761905	0.0579303	0.0810811	0.0817021	0.0609497	0.0713672
GH83_SA	0.0382336	0.0781434	0.0766932	0.0731405	0.0660742	0.0635268	0.0769231	0.0772669	0.0718085	0.087889	0.0981235	0.0633188	0.0638848	0.0758662	0.0969954	0.0925034	0.10558	0.0890805	0.116038	0.10739	0.0686789	0.0944084	0.0692308	0.0658794	0.0980645	0.106727	0.0828804	0.0841088	0.0684597	0.0868495	0.0881988	0.079001	0.0832332	0.0846774	0.0869565	0.102092	0.0856681	0.0715223	0.0740629	0.0644044	0.0903285	0.0850785	0.0737374	0.0845547	0.0662076	0.0803426	0.082829	0.0655236	0.07109
GH84_SA	0.0388889	0.0722112	0.0697514	0.0530035	0.049884	0.0577181	0.0685225	0.0699374	0.0627682	0.0710928	0.0807382	0.0547739	0.0486486	0.0714286	0.0824468	0.0865279	0.0955115	0.072327	0.101464	0.100322	0.0569918	0.0822928	0.0553122	0.0586708	0.0825496	0.0917722	0.0639535	0.0724479	0.0573152	0.0649425	0.077044	0.0645372	0.0744139	0.0733333	0.0779661	0.0857875	0.076769	0.0730159	0.0644831	0.050216	0.0748175	0.0736677	0.0553797	0.075	0.0647292	0.0678161	0.0756542	0.0521694	0.0519187
GH85_SA	0.0726159	0.0778518	0.0613609	0.0699482	0.0791045	0.0699874	0.0778689	0.0736224	0.0701993	0.0842161	0.0846856	0.0665514	0.0638704	0.0753599	0.0852995	0.0822368	0.0770578	0.0829675	0.108049	0.108534	0.0593849	0.0831663	0.0610795	0.0754553	0.076486	0.0953447	0.0767857	0.0716999	0.0791667	0.0789733	0.08669	0.0710983	0.0794674	0.067271	0.0766497	0.0794393	0.0688586	0.0882616	0.0732871	0.0645455	0.0931264	0.0909091	0.0626118	0.0672704	0.0611511	0.076332	0.0919153	0.0736704	0.0803571
GH86_SA	0.0486767	0.0537535	0.0632911	0.0585586	0.0571273	0.057971	0.061287	0.0614634	0.0589971	0.0670455	0.085197	0.0616046	0.0603715	0.0625	0.0902293	0.0845142	0.085076	0.0665025	0.0913462	0.0910931	0.054384	0.078346	0.0589452	0.0587103	0.0809109	0.0942663	0.068	0.0700309	0.0747801	0.0753638	0.0725264	0.0517032	0.0700667	0.072479	0.0719656	0.074375	0.0707792	0.0726453	0.06027	0.0555556	0.0811611	0.0726121	0.0625	0.0741979	0.0673941	0.0680804	0.0811241	0.0598456	0.0602988
GH87_SA	0.0714656	0.0428205	0.0640439	0.0706767	0.0730659	0.066107	0.0757196	0.071511	0.0761194	0.0755396	0.100503	0.0701468	0.0778443	0.0771444	0.0844859	0.0907711	0.0940217	0.0826211	0.114895	0.110506	0.0655145	0.0770404	0.067791	0.0827869	0.0961426	0.0996005	0.075524	0.0812379	0.0665874	0.0807357	0.0888031	0.0711575	0.0813158	0.0794297	0.0769231	0.0809524	0.0751566	0.0896283	0.0656915	0.0713836	0.0922289	0.092366	0.0595166	0.0837616	0.0689119	0.0736315	0.084647	0.0646204	0.0718433
GH88_SA	0.0669014	0.0426791	0.0566905	0.065812	0.0702681	0.06271	0.0741525	0.064214	0.0729525	0.0739593	0.0941271	0.0648148	0.0699169	0.0781544	0.0918508	0.0857548	0.0927131	0.0816667	0.104374	0.0982596	0.0670898	0.0845129	0.0549327	0.0825274	0.0827144	0.0965264	0.0776596	0.0752809	0.0713407	0.0790646	0.0854617	0.0663984	0.078964	0.0787432	0.0811138	0.0830785	0.0761958	0.0835645	0.0602679	0.0705455	0.092155	0.0923237	0.0596073	0.0794814	0.0674946	0.0753833	0.0815603	0.0687097	0.0722989
GH89_SA	0.0681683	0.0720562	0.072478	0.0794893	0.0802034	0.0758734	0.0767894	0.070922	0.0807515	0.0836928	0.0981013	0.0779503	0.0909091	0.0764218	0.101464	0.092096	0.088198	0.097616	0.104416	0.0986515	0.0793103	0.0827842	0.0725689	0.0825062	0.0952381	0.0944233	0.0881561	0.0794798	0.0776398	0.0862926	0.0934783	0.0821643	0.0836845	0.0860656	0.0865231	0.0911854	0.0827068	0.0882353	0.0755352	0.0783299	0.0885368	0.0852459	0.0736176	0.0865169	0.0813221	0.0911392	0.076546	0.0679432	0.0794574
GH8_SA	0.0935162	0.10066	0.0817422	0.074187	0.0771484	0.0850801	0.0937782	0.0688312	0.0964444	0.0818653	0.0932367	0.0759228	0.0712971	0.0799503	0.103223	0.0786618	0.0861925	0.0892099	0.10781	0.114761	0.0755396	0.0758317	0.0784404	0.0907549	0.0774166	0.0995708	0.0682426	0.0644115	0.0636115	0.078215	0.0817021	0.0709302	0.066335	0.0608171	0.0726121	0.0795964	0.0626506	0.103717	0.0840232	0.0686715	0.103652	0.0917553	0.0823938	0.0711587	0.0650118	0.0777228	0.0776836	0.0834718	0.0845272
GH90_SA	0.554023	0.546911	0.546445	0.546422	0.546724	0.566204	0.533877	0.552566	0.541597	0.569358	0.538873	0.543171	0.553652	0.555042	0.560185	0.540808	0.559953	0.548309	0.550451	0.550527	0.553125	0.560811	0.547575	0.551628	0.544426	0.555287	0.546621	0.545941	0.549315	0.551858	0.543755	0.542676	0.546887	0.532698	0.542829	0.536671	0.544431	0.526119	0.54406	0.548501	0.543889	0.529647	0.546108	0.529523	0.541417	0.542886	0.551088	0.543495	0.535782
GH91_SA	0.110559	0.094081	0.0775692	0.0805648	0.0910214	0.0883352	0.11327	0.0880162	0.10639	0.0888486	0.089198	0.0935897	0.0823711	0.103774	0.100281	0.0909091	0.090621	0.0919267	0.0991492	0.0948213	0.0958029	0.0829082	0.09	0.0965651	0.0926947	0.103437	0.0935961	0.0951478	0.0963777	0.109993	0.101578	0.0811789	0.0955975	0.097561	0.0964765	0.0888298	0.0876804	0.0990734	0.093571	0.0879285	0.0990431	0.0980328	0.0933989	0.0906002	0.0819582	0.0919894	0.0875706	0.10321	0.100249
GH92_SA	0.0979757	0.0873397	0.0716846	0.0755578	0.0776699	0.0892634	0.0964991	0.0762426	0.10026	0.0751566	0.0779727	0.0899251	0.074517	0.0959069	0.095279	0.0819082	0.0836785	0.08933	0.0863787	0.0834093	0.0840336	0.0849057	0.081106	0.0984413	0.0821459	0.0908312	0.0871886	0.0808688	0.0774648	0.100825	0.0894477	0.0795991	0.088729	0.0832562	0.0852329	0.0781072	0.0780669	0.0997364	0.0851329	0.0755656	0.0823337	0.0849387	0.0836207	0.0803571	0.073156	0.0799585	0.0787992	0.0851944	0.0863724
GH93_SA	0.0659269	0.0715719	0.0611511	0.0722944	0.0563499	0.0283447	0.0650155	0.07097	0.0733676	0.0865998	0.0951777	0.0601788	0.0687599	0.0695739	0.0872434	0.0914264	0.0957668	0.0773305	0.0962474	0.096302	0.0590119	0.0751295	0.0571205	0.0808219	0.0911348	0.0955414	0.0696389	0.0720472	0.0763889	0.0792308	0.0897696	0.0738814	0.0693891	0.07251	0.06914	0.0835095	0.0759777	0.0815946	0.0589831	0.0559758	0.0866602	0.0857861	0.0654848	0.0708383	0.0697036	0.0675918	0.0762171	0.0603217	0.0681255
GH94_SA	0.0790865	0.0835311	0.0695765	0.0724432	0.0739461	0.0748194	0.0782918	0.075067	0.0745565	0.0852623	0.0959044	0.0760427	0.079164	0.0845174	0.087655	0.0809363	0.0770591	0.0894309	0.107555	0.102714	0.0850898	0.0701107	0.0775485	0.0850851	0.0886041	0.095288	0.0858124	0.0848187	0.0698487	0.0933446	0.0844819	0.0890028	0.0863483	0.0848815	0.0917496	0.076851	0.0816532	0.0861671	0.0731587	0.0761589	0.0852843	0.0816055	0.0850515	0.0776553	0.0791878	0.0772693	0.0725338	0.0802718	0.0786676
GH95_SA	0.0709248	0.0884146	0.0732411	0.0755814	0.0806151	0.0772406	0.0755426	0.083265	0.062396	0.0884956	0.095941	0.073132	0.0766165	0.0861669	0.114938	0.0959552	0.09689	0.0944223	0.115108	0.108362	0.0690524	0.0881517	0.0810452	0.0564388	0.091653	0.107114	0.0848818	0.0779736	0.0807114	0.101534	0.0883758	0.0757743	0.0887033	0.0897778	0.0867347	0.0886644	0.0859466	0.0731505	0.0802224	0.0791032	0.0798969	0.0889724	0.0799163	0.0955975	0.0662442	0.0826848	0.086414	0.0853951	0.0813953
GH96_SA	0.0756303	0.0666667	0.0538991	0.0560641	0.072043	0.0671296	0.0524625	0.0627615	0.0653595	0.0644105	0.0813449	0.0582627	0.0538793	0.0646186	0.08	0.0787234	0.0838641	0.0745798	0.0983087	0.0902335	0.0601751	0.0809935	0.0595238	0.0732484	0.0678879	0.0987124	0.0635776	0.0721868	0.0695444	0.0733945	0.0799574	0.0556818	0.0626327	0.0637149	0.0663043	0.0560641	0.0655738	0.0915948	0.0575693	0.0631692	0.0751121	0.0794492	0.0578158	0.0817972	0.0592255	0.0586957	0.0857143	0.062766	0.0678879
GH97_SA	0.0808261	0.091206	0.0707804	0.0840029	0.0911661	0.0924765	0.0864312	0.0849323	0.0762712	0.084507	0.101418	0.0789613	0.0775194	0.0946292	0.104583	0.0990453	0.0986141	0.0922247	0.110375	0.104911	0.0818324	0.0903659	0.0826393	0.0910319	0.0969301	0.103621	0.0897514	0.0863607	0.087822	0.0999392	0.0927312	0.0890347	0.0923318	0.0957661	0.084058	0.0946074	0.0876656	0.0971814	0.0851393	0.0840544	0.107296	0.092456	0.0786847	0.098831	0.0740365	0.0957447	0.0845687	0.0888947	0.0847701
GH98_SA	0.0482546	0.0448207	0.0458716	0.0556769	0.039916	0.0482759	0.0613497	0.0459184	0.0698152	0.0694444	0.0769231	0.040568	0.0597938	0.0646123	0.0846939	0.0890269	0.0862786	0.0759754	0.100414	0.0857741	0.0488323	0.0662393	0.041841	0.0667351	0.0676768	0.0919421	0.0501044	0.0642105	0.0458937	0.0497835	0.0613497	0.0488889	0.0676768	0.0489362	0.062766	0.0581655	0.0550459	0.0760417	0.0469062	0.0574113	0.0706638	0.0939457	0.0454545	0.0552941	0.0633484	0.0641026	0.0715768	0.0533199	0.0588235
GH99_SA	0.068059	0.0737148	0.0638767	0.0513552	0.0598886	0.0700309	0.0680191	0.0711911	0.0775764	0.0708138	0.0870319	0.0597208	0.0492063	0.0748637	0.0953462	0.0817031	0.0855465	0.073377	0.0909331	0.0940959	0.0648437	0.0799851	0.0594937	0.0849923	0.0880223	0.103264	0.0732833	0.0775434	0.0624284	0.0867052	0.085189	0.0719457	0.0728327	0.0815995	0.0848921	0.0788982	0.0743513	0.0758699	0.0638458	0.0584337	0.0877863	0.0876676	0.0512748	0.0821429	0.0633733	0.0723388	0.0817942	0.0484119	0.0556708
GH9_SA	0.0875174	0.0858792	0.0690578	0.066055	0.0741544	0.0874704	0.0820373	0.0662963	0.0843653	0.0843544	0.0823063	0.0803765	0.0720648	0.0745342	0.097973	0.0780886	0.0803571	0.0819312	0.100778	0.108288	0.0694707	0.0761261	0.0741042	0.0809935	0.0808989	0.0980392	0.0835303	0.0743902	0.0685897	0.0881864	0.0901348	0.0685654	0.081761	0.0741962	0.078329	0.0751599	0.0732955	0.0913897	0.079078	0.0622066	0.0917476	0.076284	0.0759301	0.0813817	0.0691964	0.0897317	0.0832625	0.0707648	0.0742784
GH273_TX	0.112944	0.100254	0.110317	0.11935	0.115169	0.121578	0.111989	0.104775	0.123159	0.121916	0.115767	0.112323	0.116803	0.122373	0.119355	0.114529	0.126244	0.120915	0.127108	0.131402	0.106831	0.115169	0.109091	0.120779	0.115633	0.116188	0.125333	0.109823	0.130397	0.118509	0.128025	0.102826	0.116709	0.108666	0.116046	0.111111	0.110484	0.131579	0.113148	0.11705	0.129657	0.129921	0.112125	0.125	0.125385	0.107092	0.11967	0.11409	0.122363
GH274_TX	0.136854	0.144595	0.132438	0.142456	0.14227	0.151416	0.144218	0.147132	0.139329	0.148431	0.153263	0.140284	0.143662	0.139943	0.16382	0.149539	0.162059	0.149786	0.152372	0.15088	0.135434	0.146322	0.141053	0.154472	0.156623	0.146775	0.152131	0.145921	0.140456	0.150988	0.164809	0.145874	0.14931	0.143011	0.13986	0.14691	0.139153	0.148184	0.144387	0.15107	0.137821	0.151562	0.139261	0.141989	0.149425	0.145575	0.138506	0.145992	0.125472
GH275_TX	0.12411	0.133741	0.113747	0.114148	0.123288	0.131201	0.124016	0.133239	0.123364	0.12766	0.124735	0.11283	0.118083	0.136121	0.149016	0.139942	0.13851	0.129839	0.126263	0.134134	0.11781	0.134677	0.119478	0.138385	0.128049	0.140684	0.131232	0.116515	0.122126	0.127273	0.139599	0.121638	0.123566	0.122378	0.127992	0.116541	0.121843	0.121714	0.123971	0.11828	0.134286	0.149763	0.122624	0.117607	0.115877	0.126106	0.138407	0.124107	0.121086
GH276_TX	0.0891259	0.0800543	0.0879121	0.0792079	0.0834775	0.0846774	0.0747664	0.0945946	0.0808605	0.0916279	0.0991228	0.0839858	0.0837989	0.100817	0.103423	0.0897736	0.100143	0.0835766	0.0922684	0.102789	0.0871819	0.0879025	0.0784861	0.0890845	0.0945255	0.10044	0.0882126	0.0919028	0.0935441	0.0877122	0.094126	0.095288	0.0976454	0.096248	0.100966	0.0806283	0.0841924	0.0970206	0.0866251	0.0763508	0.0865672	0.0921348	0.0769811	0.0949367	0.0897291	0.0798548	0.0881384	0.0844523	0.0848564
GH277_TX	0.111056	0.117241	0.13807	0.122807	0.116913	0.122603	0.123932	0.123437	0.11259	0.135714	0.12935	0.134945	0.129792	0.137948	0.137357	0.133225	0.137436	0.127812	0.11336	0.12527	0.132406	0.127273	0.129226	0.1235	0.1345	0.122027	0.12885	0.132227	0.128834	0.126519	0.136774	0.12859	0.11144	0.12041	0.126147	0.130689	0.131509	0.117831	0.127008	0.125268	0.127119	0.116053	0.123572	0.119253	0.127038	0.131079	0.113839	0.117352	0.125142
GH278_TX	0.0838415	0.0997046	0.0933099	0.0816993	0.088785	0.077957	0.100624	0.0967988	0.112753	0.0863487	0.103589	0.086233	0.0806962	0.103886	0.110681	0.107256	0.113602	0.096823	0.104669	0.0981308	0.0908333	0.095935	0.086072	0.110606	0.101538	0.11	0.097352	0.0953895	0.0848708	0.0959677	0.11463	0.0998308	0.0924812	0.0925633	0.101926	0.0819113	0.10461	0.109907	0.0869894	0.0800933	0.0966942	0.102446	0.0868217	0.0959147	0.0996564	0.0840065	0.0984	0.0782675	0.0767405
GH279_TX	0.16999	0.178079	0.158251	0.169009	0.181071	0.192471	0.180138	0.168969	0.182141	0.177642	0.180596	0.173664	0.171637	0.179659	0.18697	0.183779	0.188143	0.182106	0.180213	0.181848	0.173773	0.17091	0.179698	0.184595	0.179988	0.167041	0.173089	0.170411	0.188466	0.182897	0.182266	0.157692	0.173822	0.169486	0.184462	0.177833	0.168046	0.176627	0.170005	0.180099	0.182337	0.179531	0.180581	0.175748	0.158599	0.173811	0.182752	0.178476	0.177978
GH280_TX	0.137357	0.134595	0.13205	0.145536	0.137045	0.145923	0.135511	0.135939	0.136876	0.129645	0.121701	0.13489	0.128669	0.146368	0.157749	0.137615	0.151093	0.148617	0.144818	0.131175	0.136179	0.144015	0.134667	0.134032	0.148368	0.142939	0.137984	0.135827	0.140436	0.149908	0.152029	0.129845	0.133227	0.138144	0.150493	0.130648	0.136079	0.137102	0.131579	0.136798	0.145447	0.143022	0.125309	0.144292	0.137696	0.136111	0.133356	0.132758	0.136024
GH281_TX	0.137308	0.143276	0.12785	0.140333	0.141268	0.147786	0.139872	0.142672	0.14146	0.145594	0.139597	0.134588	0.13471	0.142923	0.145524	0.137131	0.14714	0.144256	0.133217	0.137333	0.130568	0.143575	0.132099	0.146081	0.149398	0.150203	0.141183	0.135876	0.140341	0.147906	0.14822	0.132514	0.146091	0.143448	0.145993	0.129473	0.130391	0.139868	0.132558	0.144699	0.159396	0.151351	0.132709	0.133663	0.140546	0.14158	0.139188	0.134048	0.135331
GH282_TX	0.143634	0.145995	0.1217	0.137885	0.141121	0.15139	0.141343	0.139529	0.139098	0.133205	0.135445	0.137488	0.134184	0.145824	0.143531	0.128579	0.13803	0.13349	0.133736	0.132012	0.136154	0.133864	0.144195	0.146518	0.146044	0.134516	0.13844	0.138688	0.142111	0.143724	0.152895	0.131848	0.140159	0.135932	0.143457	0.133333	0.148635	0.137205	0.139944	0.140489	0.133951	0.143034	0.136288	0.138944	0.123601	0.138251	0.133439	0.13753	0.140874
GH283_TX	0.136944	0.139121	0.133495	0.137917	0.133867	0.1427	0.137816	0.146879	0.138265	0.141004	0.132931	0.131363	0.14251	0.138298	0.149686	0.136041	0.147353	0.137315	0.132509	0.130258	0.130942	0.142516	0.138408	0.143776	0.149599	0.149726	0.146906	0.134521	0.134328	0.146154	0.153193	0.138971	0.144154	0.142082	0.134346	0.131658	0.131104	0.135357	0.130385	0.13855	0.152351	0.146752	0.128949	0.136216	0.143971	0.142627	0.144784	0.135554	0.130468
GH284_TX	0.188378	0.19112	0.176971	0.191218	0.188395	0.201445	0.196332	0.179333	0.192715	0.198813	0.178918	0.189345	0.190934	0.18948	0.203187	0.197903	0.196587	0.197555	0.176585	0.183824	0.196769	0.191011	0.189466	0.193152	0.197659	0.189295	0.197174	0.196133	0.190351	0.19236	0.196026	0.184867	0.187018	0.191096	0.194406	0.18997	0.180818	0.184667	0.187097	0.186497	0.190299	0.204216	0.178618	0.198529	0.193721	0.194245	0.1875	0.20478	0.182008
GH285_TX	0.095684	0.108661	0.0998797	0.109422	0.103774	0.104681	0.101577	0.116064	0.0921288	0.101921	0.098	0.108131	0.108824	0.105901	0.131907	0.106757	0.12439	0.118502	0.104003	0.113073	0.105206	0.11236	0.105014	0.09625	0.1179	0.117854	0.107078	0.108987	0.113343	0.115385	0.12437	0.117047	0.104746	0.102786	0.116339	0.107275	0.110115	0.111872	0.105285	0.106422	0.112128	0.114918	0.106278	0.0924479	0.0912698	0.108696	0.09714	0.105004	0.101967
GH286_TX	0.11211	0.103286	0.108781	0.108187	0.11067	0.11413	0.103175	0.111446	0.0941296	0.12544	0.108352	0.112888	0.113537	0.118371	0.11951	0.12038	0.124161	0.133755	0.107422	0.128342	0.113772	0.116	0.11588	0.109091	0.1285	0.117878	0.122699	0.116304	0.110856	0.114054	0.126953	0.123005	0.126066	0.124324	0.12328	0.124031	0.112656	0.108519	0.120326	0.121414	0.11875	0.120741	0.105184	0.109286	0.110957	0.116628	0.10636	0.105138	0.113431
GH287_TX	0.118067	0.1224	0.123541	0.116426	0.118307	0.132039	0.130653	0.122296	0.118421	0.134851	0.113043	0.116883	0.120777	0.137739	0.133663	0.115966	0.137255	0.129902	0.128247	0.124167	0.123894	0.117851	0.125628	0.124795	0.131068	0.12623	0.118574	0.118846	0.123656	0.123333	0.123779	0.118042	0.122383	0.113481	0.128272	0.124514	0.12233	0.123103	0.121753	0.12963	0.126838	0.143471	0.118464	0.127291	0.110039	0.121403	0.121186	0.1272	0.110035
GH288_TX	0.151798	0.145973	0.15445	0.135874	0.157399	0.150292	0.158736	0.158926	0.154068	0.158017	0.150216	0.152022	0.145733	0.160523	0.161086	0.149652	0.159552	0.150074	0.156711	0.148978	0.149376	0.14071	0.148193	0.160727	0.156792	0.150983	0.143235	0.145262	0.160714	0.162844	0.151203	0.162252	0.155321	0.147107	0.147163	0.145949	0.140571	0.153728	0.154705	0.151351	0.154797	0.157291	0.154635	0.151292	0.148276	0.132514	0.134647	0.149171	0.146903
GH289_TX	0.132736	0.123782	0.117542	0.138199	0.136905	0.139447	0.126249	0.130095	0.124336	0.123958	0.123661	0.125736	0.130719	0.128444	0.14292	0.128217	0.138959	0.130983	0.130126	0.134419	0.117834	0.136637	0.128072	0.121961	0.129074	0.131239	0.130931	0.116181	0.123955	0.12302	0.137772	0.122235	0.13	0.130312	0.128937	0.123656	0.119674	0.131255	0.12272	0.128861	0.130872	0.130282	0.128975	0.115723	0.129193	0.131024	0.136364	0.12963	0.131423
GH290_TX	0.121492	0.115786	0.110865	0.112872	0.118182	0.120118	0.128406	0.113119	0.125908	0.120452	0.126258	0.112291	0.123083	0.118782	0.121091	0.118989	0.122944	0.130763	0.123183	0.128075	0.109542	0.110487	0.111545	0.118012	0.133803	0.120782	0.116517	0.110735	0.118351	0.122213	0.123543	0.110066	0.118663	0.115789	0.12443	0.0997732	0.109412	0.128122	0.117316	0.121339	0.12551	0.128492	0.107804	0.118159	0.110286	0.111702	0.123661	0.120858	0.121719
GH291_TX	0.154142	0.164217	0.149086	0.150918	0.15382	0.171369	0.157027	0.16178	0.155742	0.152377	0.172226	0.157818	0.150219	0.157243	0.166758	0.14791	0.160806	0.158734	0.162972	0.166364	0.152746	0.145474	0.148506	0.164341	0.165869	0.15534	0.154515	0.156511	0.146243	0.15977	0.164538	0.149954	0.15167	0.151411	0.168768	0.158812	0.150706	0.147582	0.147981	0.15696	0.164578	0.157079	0.156906	0.154038	0.147208	0.15625	0.153626	0.155572	0.153315
GH292_TX	0.136215	0.147444	0.131833	0.119982	0.138748	0.149102	0.141465	0.132581	0.139149	0.146975	0.13784	0.142215	0.134187	0.14396	0.148372	0.133835	0.145492	0.140886	0.147981	0.158106	0.135397	0.138376	0.141139	0.139133	0.144765	0.142294	0.145004	0.136364	0.151099	0.138828	0.148363	0.139262	0.139935	0.130507	0.140228	0.145527	0.141947	0.141247	0.142042	0.142134	0.155224	0.145311	0.140015	0.136364	0.113095	0.131336	0.140833	0.140386	0.134736
GH293_TX	0.144415	0.140106	0.138462	0.144344	0.145538	0.138347	0.139062	0.145743	0.135095	0.140826	0.139574	0.141556	0.134383	0.151495	0.150304	0.137825	0.153421	0.147166	0.146384	0.147791	0.135084	0.140529	0.132151	0.141689	0.146676	0.14387	0.138847	0.137876	0.139216	0.149579	0.151736	0.129393	0.142621	0.134758	0.145979	0.127706	0.131855	0.146657	0.143152	0.139275	0.140256	0.150478	0.136874	0.137544	0.132759	0.131222	0.142627	0.148314	0.140304
GH294_TX	0.0717489	0.0840175	0.0660019	0.0573394	0.0682836	0.0714286	0.0824068	0.0681818	0.078125	0.0830579	0.0897532	0.0601744	0.0638966	0.0747321	0.0896226	0.0767766	0.0917889	0.078726	0.0992253	0.100667	0.0630782	0.0810493	0.0636115	0.0830878	0.0935976	0.106822	0.0802191	0.0815364	0.0673077	0.0766644	0.0891813	0.0684667	0.0816733	0.0789658	0.0710425	0.077451	0.0664226	0.0876419	0.0655172	0.0719472	0.0753791	0.0855583	0.060422	0.0803668	0.0744571	0.0716029	0.0798859	0.0662479	0.0697761
GH295_TX	0.134933	0.116183	0.122987	0.121246	0.127465	0.131297	0.13314	0.123407	0.133155	0.1204	0.136364	0.124526	0.137568	0.133994	0.132198	0.136002	0.139402	0.131839	0.159738	0.15359	0.134804	0.137384	0.128342	0.136738	0.144112	0.129758	0.135511	0.142904	0.123494	0.132468	0.145663	0.127202	0.134828	0.131417	0.142536	0.120673	0.115385	0.145201	0.130481	0.136798	0.143926	0.148455	0.126528	0.132739	0.135692	0.125594	0.139503	0.133387	0.142479
GH296_TX	0.207889	0.211373	0.196296	0.201632	0.213134	0.205379	0.216279	0.193333	0.220225	0.192217	0.186775	0.212284	0.200456	0.199143	0.205495	0.179515	0.198482	0.219376	0.182819	0.195205	0.199541	0.191415	0.204082	0.227564	0.193833	0.204289	0.207399	0.190972	0.2025	0.187783	0.212121	0.203349	0.203024	0.188356	0.212963	0.184915	0.180101	0.219512	0.208155	0.201342	0.2046	0.211581	0.201987	0.193827	0.187805	0.198157	0.207569	0.22306	0.197647
GH297_TX	0.128936	0.136086	0.13964	0.13228	0.151591	0.146252	0.128981	0.147149	0.137239	0.138079	0.142384	0.145161	0.137821	0.14792	0.153662	0.137821	0.152006	0.145736	0.142968	0.155897	0.13828	0.139399	0.15016	0.143417	0.139626	0.15311	0.131746	0.134029	0.128627	0.129934	0.142195	0.135159	0.14178	0.146677	0.147727	0.123239	0.133517	0.145265	0.137984	0.137318	0.126307	0.137209	0.12983	0.147834	0.129358	0.141779	0.148118	0.14264	0.143824
GH298_TX	0.173323	0.179572	0.156502	0.166174	0.161425	0.17125	0.179454	0.165286	0.178175	0.181078	0.183712	0.175634	0.181659	0.181512	0.189842	0.180579	0.193128	0.1888	0.174086	0.183086	0.17119	0.174168	0.182177	0.186738	0.191472	0.181014	0.180772	0.17491	0.19236	0.177013	0.184874	0.172612	0.176756	0.174087	0.184442	0.19372	0.167464	0.173255	0.17838	0.173729	0.184968	0.182553	0.170352	0.164948	0.171341	0.170905	0.180328	0.181784	0.177264
GH299_TX	0.135017	0.155979	0.134454	0.139961	0.141098	0.14876	0.14652	0.145455	0.136282	0.150289	0.143126	0.150538	0.139815	0.159758	0.163004	0.145794	0.147849	0.163339	0.14903	0.152855	0.146341	0.133523	0.149541	0.152289	0.144231	0.135791	0.151737	0.137931	0.140487	0.138476	0.157801	0.141566	0.154594	0.142202	0.148496	0.138945	0.136743	0.141002	0.146491	0.142857	0.146943	0.153358	0.144007	0.137234	0.124481	0.144509	0.13628	0.153779	0.15
GH300_TX	0.114601	0.116721	0.101584	0.105896	0.110283	0.135676	0.122055	0.114216	0.109856	0.109595	0.128912	0.104806	0.107951	0.124659	0.130571	0.110614	0.123147	0.118051	0.121873	0.132045	0.110141	0.116154	0.108251	0.112623	0.113253	0.115179	0.118051	0.110314	0.106079	0.118986	0.121744	0.120906	0.114278	0.113669	0.113843	0.1145	0.111515	0.106583	0.110893	0.0990814	0.126667	0.117753	0.111459	0.114194	0.0973085	0.114091	0.111111	0.105882	0.118202
GH301_TX	0.114934	0.122655	0.112369	0.106624	0.110759	0.11775	0.111367	0.118128	0.119729	0.11859	0.113162	0.115727	0.10832	0.124269	0.122888	0.103501	0.123338	0.123494	0.0995441	0.122465	0.11626	0.119808	0.111199	0.130848	0.117647	0.12406	0.110518	0.110764	0.111632	0.109133	0.129657	0.124126	0.117605	0.113565	0.121815	0.111876	0.11704	0.116333	0.101481	0.115147	0.11809	0.117424	0.101527	0.111111	0.103757	0.1042	0.112954	0.107402	0.111111
GH303_TX	0.202103	0.213496	0.189095	0.201132	0.20317	0.23977	0.21093	0.203204	0.216159	0.214803	0.197802	0.201383	0.212488	0.206991	0.216535	0.201236	0.206628	0.209924	0.201372	0.205152	0.200319	0.198035	0.215271	0.203915	0.21112	0.195816	0.206266	0.204483	0.197857	0.206744	0.219151	0.214628	0.199922	0.193685	0.209091	0.21508	0.197368	0.210736	0.216054	0.20781	0.218715	0.201717	0.202911	0.203608	0.206439	0.19711	0.20028	0.205626	0.213347
GH304_TX	0.153214	0.15963	0.141892	0.139764	0.144617	0.15679	0.148438	0.163629	0.158871	0.168645	0.162137	0.146351	0.144376	0.150382	0.173711	0.161677	0.159466	0.167199	0.171271	0.178315	0.156566	0.163886	0.156004	0.165391	0.172756	0.172455	0.158618	0.154246	0.161905	0.16835	0.170788	0.155351	0.153499	0.14632	0.165717	0.162286	0.142857	0.16767	0.152356	0.146096	0.162915	0.176447	0.138525	0.157962	0.147965	0.1445	0.158908	0.156012	0.15407
GH305_TX	0.11465	0.11878	0.100962	0.110912	0.102655	0.109848	0.107143	0.119088	0.117797	0.122575	0.10733	0.111111	0.104414	0.135843	0.114478	0.115843	0.11944	0.125	0.100655	0.109777	0.122995	0.118421	0.121552	0.119601	0.112436	0.106312	0.13	0.121806	0.118557	0.12193	0.128926	0.118321	0.103618	0.104021	0.121716	0.110075	0.120952	0.128788	0.113748	0.115059	0.112546	0.128141	0.124792	0.122309	0.108031	0.0968635	0.119792	0.112825	0.110635
GH306_TX	0.221985	0.227103	0.209302	0.218028	0.221444	0.237608	0.233845	0.22136	0.237035	0.235708	0.220904	0.211984	0.231658	0.218123	0.226911	0.221681	0.235949	0.236407	0.224198	0.216349	0.212357	0.219531	0.222822	0.232682	0.230884	0.229326	0.221311	0.222555	0.235152	0.231907	0.235694	0.223973	0.228155	0.227651	0.22973	0.223814	0.21658	0.225982	0.218733	0.230174	0.240214	0.22842	0.213932	0.214286	0.219424	0.21992	0.223525	0.225654	0.231662
GH307_TX	0.264984	0.274905	0.26743	0.259178	0.251861	0.272573	0.263744	0.265131	0.267014	0.273842	0.257225	0.259346	0.260853	0.266093	0.266643	0.263736	0.272518	0.271924	0.272911	0.269495	0.267358	0.271208	0.270479	0.284545	0.267708	0.269179	0.274643	0.259288	0.25547	0.267433	0.27894	0.25891	0.267141	0.26092	0.281788	0.257415	0.245176	0.270376	0.258689	0.27045	0.264532	0.276719	0.267083	0.252052	0.254956	0.262376	0.267248	0.272258	0.269038
GH308_TX	0.147849	0.143414	0.132867	0.134259	0.135057	0.13121	0.135389	0.141853	0.141221	0.137265	0.116132	0.133306	0.117951	0.144841	0.138841	0.133741	0.134584	0.138935	0.132653	0.138914	0.128844	0.13286	0.130952	0.137629	0.141785	0.145161	0.137662	0.138587	0.139601	0.13676	0.149682	0.130435	0.135865	0.128289	0.132974	0.129785	0.131875	0.153061	0.132637	0.134048	0.150677	0.145393	0.128879	0.149292	0.122642	0.133158	0.144204	0.137658	0.136187
GH309_TX	0.155819	0.140316	0.1491	0.143187	0.152841	0.151297	0.150267	0.149431	0.153083	0.14532	0.158265	0.145436	0.141832	0.154405	0.156116	0.150934	0.147175	0.151593	0.146241	0.163043	0.140048	0.149419	0.153173	0.160573	0.155462	0.14843	0.149789	0.157692	0.152542	0.151351	0.165837	0.150132	0.153051	0.146111	0.147264	0.130936	0.153635	0.162248	0.141509	0.148879	0.159004	0.156061	0.143963	0.152661	0.136176	0.145707	0.139911	0.157101	0.136158
GH310_TX	0.201431	0.209054	0.193809	0.199046	0.215789	0.222539	0.223599	0.204953	0.212073	0.207606	0.19874	0.214727	0.219749	0.212575	0.21329	0.208378	0.21003	0.212487	0.203742	0.19391	0.215528	0.214964	0.211687	0.233055	0.223644	0.192752	0.212823	0.226554	0.204984	0.20214	0.217909	0.20137	0.216395	0.207151	0.219583	0.21371	0.199725	0.205319	0.210898	0.213252	0.1975	0.21723	0.198429	0.206268	0.196038	0.20869	0.199766	0.216024	0.215029
GH311_TX	0.135434	0.134989	0.118208	0.113306	0.117293	0.130022	0.118475	0.11674	0.122045	0.121564	0.127726	0.119701	0.105603	0.122701	0.138705	0.123188	0.119231	0.129245	0.124773	0.131433	0.121491	0.124388	0.108586	0.126129	0.12053	0.133829	0.128468	0.115439	0.129676	0.131596	0.127463	0.111562	0.120848	0.104643	0.132549	0.109768	0.115385	0.115642	0.116841	0.113621	0.138609	0.123053	0.115156	0.103157	0.104715	0.122195	0.115385	0.120201	0.115654
GH313_TX	0.143075	0.145621	0.127732	0.133495	0.14186	0.144068	0.150751	0.151499	0.149735	0.151119	0.13722	0.137461	0.139016	0.158714	0.144095	0.148189	0.164241	0.165064	0.145277	0.162959	0.134071	0.134337	0.148064	0.150475	0.150158	0.146055	0.151613	0.145692	0.139908	0.151136	0.15625	0.135762	0.147727	0.150057	0.148345	0.147059	0.132254	0.152293	0.139979	0.14821	0.159207	0.156582	0.143996	0.148311	0.140027	0.139606	0.139241	0.143224	0.13439
GH314_TX	0.137741	0.133018	0.127637	0.119266	0.133134	0.15331	0.141803	0.135798	0.14259	0.126629	0.127224	0.138908	0.129886	0.135488	0.122044	0.127817	0.140548	0.134021	0.136299	0.149562	0.131332	0.125557	0.129511	0.149789	0.148489	0.131909	0.135561	0.126847	0.12766	0.1354	0.147887	0.121767	0.12406	0.121138	0.13243	0.121711	0.124859	0.137997	0.131359	0.133413	0.131139	0.134328	0.13609	0.12357	0.11949	0.137963	0.123225	0.132312	0.128432
GH315_TX	0.239814	0.253664	0.242152	0.225658	0.232075	0.263868	0.2491	0.246126	0.238471	0.245098	0.230038	0.232184	0.231813	0.250284	0.25856	0.240172	0.249417	0.254717	0.248227	0.25978	0.232589	0.234112	0.253722	0.244172	0.252962	0.242925	0.239759	0.240074	0.252046	0.237662	0.250875	0.233524	0.241879	0.240858	0.242424	0.253923	0.232425	0.245018	0.239331	0.235437	0.242344	0.248244	0.241114	0.24357	0.239316	0.239355	0.239649	0.236175	0.23203
GH317_TX	0.165554	0.175729	0.148148	0.145958	0.151709	0.163415	0.182203	0.15327	0.166436	0.175872	0.156994	0.14782	0.155667	0.163588	0.178273	0.158006	0.163989	0.162585	0.17651	0.175637	0.159259	0.160266	0.159187	0.170501	0.160763	0.175307	0.161064	0.161495	0.141697	0.167847	0.177793	0.149123	0.149064	0.151773	0.15368	0.1562	0.153045	0.175208	0.152853	0.157382	0.164653	0.170799	0.153635	0.151801	0.16266	0.150522	0.168794	0.164011	0.164212
GH318_TX	0.287382	0.287481	0.295819	0.277984	0.285919	0.312299	0.300874	0.293832	0.29573	0.304828	0.276989	0.284225	0.281746	0.284229	0.308832	0.279386	0.288291	0.294419	0.298969	0.303909	0.281946	0.278405	0.293868	0.298194	0.288902	0.2875	0.287597	0.289642	0.297847	0.29532	0.292225	0.288425	0.287448	0.27527	0.297548	0.303431	0.276971	0.286686	0.286267	0.286207	0.29833	0.286386	0.275358	0.280887	0.281742	0.296972	0.289544	0.284523	0.294505
GH319_TX	0.290488	0.290698	0.300907	0.26706	0.287149	0.31576	0.304223	0.290492	0.29094	0.299647	0.280359	0.280088	0.277528	0.284818	0.30197	0.281337	0.291353	0.285762	0.301339	0.298772	0.283808	0.283455	0.292628	0.292607	0.292969	0.288486	0.279614	0.284571	0.291083	0.294304	0.292483	0.281986	0.288368	0.276987	0.294167	0.301877	0.258065	0.2843	0.278704	0.294263	0.294957	0.28125	0.283756	0.269942	0.281421	0.291416	0.294852	0.285311	0.290492
GH320_TX	0.16807	0.168841	0.156885	0.159606	0.163534	0.157213	0.181548	0.168033	0.179043	0.172981	0.174308	0.170827	0.163653	0.174699	0.169598	0.169836	0.173333	0.173453	0.183649	0.174672	0.178969	0.174832	0.174512	0.163813	0.187651	0.191968	0.17818	0.168014	0.163649	0.185739	0.17498	0.164586	0.165504	0.166667	0.178771	0.162857	0.164663	0.182937	0.170347	0.156906	0.179487	0.159296	0.170168	0.170792	0.172662	0.166334	0.172694	0.173344	0.168571
GH321_TX	0.217033	0.228452	0.215699	0.209112	0.206145	0.221277	0.223512	0.230957	0.212255	0.230542	0.213969	0.211036	0.213757	0.223148	0.234203	0.212702	0.224735	0.223645	0.200687	0.218685	0.209436	0.206448	0.222516	0.236019	0.21909	0.218324	0.210317	0.207724	0.224505	0.220251	0.222327	0.210526	0.220561	0.205914	0.212121	0.211168	0.197531	0.199591	0.220602	0.213552	0.226002	0.234203	0.211558	0.223375	0.212752	0.222543	0.227033	0.220963	0.206208
GH323_TX	0.299342	0.294672	0.288958	0.273322	0.280572	0.297297	0.287661	0.286367	0.288559	0.288018	0.271515	0.290872	0.283752	0.283587	0.305048	0.281887	0.292905	0.293296	0.303347	0.290895	0.280957	0.282459	0.281761	0.296918	0.291963	0.295281	0.279723	0.279515	0.281127	0.299087	0.294039	0.289169	0.281083	0.277689	0.29199	0.289474	0.269932	0.286344	0.291213	0.288117	0.290927	0.297288	0.280353	0.270686	0.272109	0.286945	0.289855	0.286907	0.297854
GH324_TX	0.272554	0.277146	0.265273	0.258136	0.261806	0.283193	0.268707	0.262812	0.270289	0.264012	0.245337	0.26755	0.276278	0.267925	0.272973	0.253623	0.277279	0.276623	0.265522	0.274216	0.25885	0.261803	0.274929	0.27785	0.263566	0.257752	0.274	0.26197	0.259615	0.269076	0.269231	0.272508	0.266284	0.245364	0.261119	0.270425	0.252039	0.266086	0.268742	0.259388	0.273994	0.278283	0.270972	0.266387	0.259055	0.270987	0.268583	0.262755	0.268625
GH325_TX	0.18957	0.208746	0.188107	0.178351	0.192965	0.198827	0.214486	0.205908	0.204525	0.212662	0.202935	0.202911	0.197791	0.197251	0.207263	0.196983	0.205662	0.206342	0.196785	0.206157	0.194652	0.199268	0.193533	0.209075	0.21587	0.196823	0.196349	0.189241	0.197059	0.206928	0.21828	0.193902	0.203658	0.202863	0.203465	0.202801	0.178887	0.197404	0.198066	0.194628	0.213895	0.207234	0.189502	0.195282	0.188931	0.199893	0.198207	0.203255	0.204103
GH326_TX	0.151699	0.156721	0.146146	0.14597	0.157348	0.157895	0.162544	0.158224	0.151241	0.171861	0.159238	0.147245	0.157428	0.163409	0.167011	0.163502	0.151875	0.152047	0.167091	0.165683	0.139587	0.147631	0.146882	0.163085	0.170966	0.174984	0.159904	0.154362	0.150442	0.161071	0.163934	0.141404	0.150857	0.148567	0.163807	0.146624	0.148087	0.161111	0.148399	0.153272	0.157319	0.150431	0.145017	0.15067	0.148128	0.155069	0.157252	0.147133	0.152121
GH327_TX	0.270612	0.273422	0.270285	0.255497	0.254661	0.284971	0.267024	0.266619	0.259822	0.258004	0.237733	0.258885	0.260921	0.270041	0.269912	0.262154	0.268968	0.271693	0.275874	0.273297	0.25957	0.275237	0.270206	0.279094	0.273646	0.27381	0.267216	0.258871	0.271277	0.267523	0.268447	0.258439	0.259259	0.244964	0.276361	0.267492	0.241657	0.275281	0.267128	0.26753	0.266378	0.270588	0.269865	0.237864	0.2531	0.259361	0.27269	0.272019	0.267703
GH329_TX	0.204254	0.202899	0.18371	0.180061	0.18744	0.202247	0.206272	0.202564	0.195596	0.203206	0.197765	0.206291	0.187966	0.204905	0.210664	0.200609	0.203125	0.201331	0.190735	0.187892	0.197219	0.190406	0.195733	0.209205	0.207483	0.191472	0.206615	0.196087	0.190996	0.194064	0.200164	0.184642	0.196994	0.192486	0.205419	0.192623	0.173123	0.194372	0.204695	0.205185	0.191097	0.19863	0.193328	0.186136	0.177671	0.197959	0.200952	0.211239	0.192829
GH330_TX	0.149379	0.158248	0.155963	0.149237	0.151982	0.161117	0.148505	0.152306	0.152743	0.160299	0.15219	0.143511	0.148454	0.152316	0.156522	0.153061	0.164234	0.159228	0.148021	0.154027	0.150042	0.155668	0.152577	0.161881	0.158117	0.162139	0.1529	0.149294	0.1522	0.153042	0.151816	0.148833	0.145856	0.142807	0.154924	0.151151	0.147992	0.150251	0.145419	0.15	0.156362	0.158754	0.155422	0.154825	0.143678	0.157534	0.152128	0.153738	0.147348
GH331_TX	0.25817	0.259239	0.261494	0.249009	0.259259	0.271642	0.261601	0.26559	0.257991	0.253197	0.248753	0.258352	0.262651	0.253813	0.271028	0.26115	0.268116	0.266553	0.258371	0.266627	0.257199	0.257595	0.249398	0.270465	0.266816	0.252005	0.268421	0.255422	0.259036	0.259756	0.267817	0.258273	0.252986	0.247555	0.259848	0.258468	0.254173	0.256865	0.247519	0.261737	0.269388	0.266249	0.252014	0.258621	0.256372	0.274839	0.255515	0.258753	0.257288
GH332_TX	0.275404	0.274406	0.274635	0.250955	0.268695	0.28884	0.276273	0.284652	0.280686	0.275748	0.262921	0.263827	0.261648	0.272412	0.277982	0.275541	0.276079	0.279681	0.281373	0.280374	0.265586	0.281033	0.279243	0.286034	0.27844	0.282659	0.275542	0.271667	0.290361	0.280549	0.280899	0.267961	0.272414	0.265832	0.283146	0.279618	0.252954	0.279006	0.269168	0.270497	0.269892	0.277043	0.269183	0.262848	0.263598	0.275904	0.273651	0.270971	0.270068
GH333_TX	0.0757051	0.0821537	0.0668733	0.0658858	0.0688559	0.0517241	0.0831288	0.0826331	0.0781159	0.0877953	0.101434	0.0677921	0.0713822	0.0811705	0.0988882	0.0994186	0.104596	0.0860245	0.114984	0.108396	0.0738095	0.0997774	0.0616129	0.097683	0.0933258	0.0993396	0.0812574	0.0814625	0.082659	0.0948582	0.0988248	0.077178	0.0776127	0.0824503	0.0886347	0.0969868	0.0890688	0.0935638	0.0646241	0.0734844	0.0941278	0.0989439	0.0725236	0.0953368	0.0799389	0.0796935	0.0872439	0.0738518	0.0816547
GH334_TX	0.271256	0.271037	0.278364	0.267974	0.275106	0.293048	0.277401	0.285595	0.273735	0.276843	0.268592	0.273265	0.267298	0.265144	0.27745	0.266301	0.280856	0.278342	0.282435	0.283939	0.25531	0.272936	0.276843	0.288166	0.278894	0.272727	0.266413	0.268378	0.277709	0.27905	0.284202	0.271665	0.274711	0.258964	0.273333	0.277114	0.25778	0.27801	0.274446	0.273522	0.282552	0.271651	0.264035	0.26208	0.268548	0.266098	0.28391	0.275396	0.267442
GH335_TX	0.202718	0.212379	0.205712	0.197244	0.206331	0.221604	0.214286	0.212398	0.215528	0.201001	0.203221	0.197842	0.202135	0.215008	0.199807	0.193977	0.220427	0.210802	0.206383	0.213783	0.197244	0.21571	0.19843	0.220667	0.219467	0.202482	0.20806	0.209237	0.208125	0.210683	0.226056	0.208456	0.21156	0.213401	0.227096	0.199698	0.192266	0.209204	0.217949	0.206689	0.206181	0.212387	0.200649	0.204793	0.208025	0.206954	0.209455	0.213493	0.20727
GH336_TX	0.157282	0.168235	0.142252	0.149827	0.149346	0.173959	0.169204	0.165774	0.165752	0.163529	0.173673	0.156219	0.158244	0.161314	0.175577	0.160724	0.169297	0.170286	0.161566	0.158701	0.157486	0.154639	0.153113	0.162946	0.169185	0.158003	0.162883	0.150122	0.163158	0.172069	0.173327	0.162628	0.15601	0.152216	0.168451	0.166667	0.162755	0.154775	0.151174	0.154804	0.170249	0.160887	0.155017	0.164964	0.140787	0.156391	0.1532	0.155518	0.160563
GH339_TX	0.14872	0.123913	0.130515	0.126589	0.140625	0.137662	0.152672	0.140271	0.131678	0.141648	0.147716	0.134211	0.137137	0.145035	0.142134	0.135261	0.140444	0.137156	0.14808	0.160853	0.12694	0.128165	0.131503	0.136525	0.144954	0.134091	0.138731	0.138224	0.151709	0.142928	0.147788	0.124693	0.138889	0.138579	0.134159	0.132298	0.141839	0.146295	0.132092	0.138672	0.134189	0.148115	0.136114	0.14531	0.13665	0.133621	0.139713	0.14107	0.140351
GH340_TX	0.128906	0.134291	0.131717	0.109916	0.132677	0.141727	0.127568	0.128232	0.131191	0.140449	0.140625	0.108586	0.115642	0.134328	0.140792	0.146341	0.134328	0.137552	0.15056	0.154828	0.128954	0.117085	0.126111	0.12639	0.131088	0.132095	0.134515	0.126398	0.127644	0.138858	0.134121	0.146667	0.125123	0.129195	0.132065	0.132314	0.132639	0.142857	0.125881	0.120066	0.136015	0.14002	0.126055	0.134588	0.118819	0.137515	0.130313	0.117558	0.122273
GH342_TX	0.2773	0.285956	0.262048	0.263072	0.267785	0.294737	0.267754	0.282395	0.26362	0.279412	0.265789	0.270306	0.255371	0.278682	0.282925	0.280873	0.27812	0.284804	0.277971	0.280558	0.262693	0.279443	0.271236	0.287707	0.283956	0.280797	0.285453	0.268664	0.266423	0.262069	0.286849	0.262931	0.275997	0.262821	0.281381	0.268278	0.240572	0.285116	0.281715	0.263058	0.265995	0.281391	0.265899	0.255391	0.25842	0.264485	0.28362	0.275847	0.268215
GH343_TX	0.14977	0.139151	0.150278	0.137324	0.149573	0.139423	0.138889	0.157978	0.141005	0.161121	0.160169	0.144094	0.141397	0.154025	0.133943	0.15082	0.153846	0.149194	0.154093	0.16388	0.153516	0.136672	0.142384	0.14139	0.159677	0.132424	0.135783	0.141156	0.14657	0.14168	0.159843	0.161738	0.13876	0.147255	0.145408	0.136364	0.141905	0.159468	0.144081	0.146382	0.153571	0.140323	0.135772	0.15286	0.138783	0.149047	0.149329	0.147516	0.153043
GH345_TX	0.14128	0.136489	0.12773	0.127152	0.137632	0.134512	0.14154	0.139456	0.143564	0.134471	0.135011	0.13046	0.129655	0.144252	0.138365	0.146294	0.143757	0.139414	0.13023	0.137627	0.139386	0.133017	0.122285	0.137255	0.147404	0.139141	0.140442	0.143352	0.134337	0.153153	0.150319	0.13561	0.144096	0.136624	0.139785	0.125896	0.132664	0.138256	0.135358	0.135452	0.139194	0.144417	0.137179	0.132209	0.135036	0.134726	0.12887	0.135925	0.135249
GH346_TX	0.128608	0.131092	0.13285	0.14135	0.123469	0.135294	0.13066	0.134685	0.140145	0.129226	0.126268	0.134007	0.125244	0.153356	0.149452	0.145658	0.14576	0.136737	0.152718	0.130477	0.136315	0.134146	0.130709	0.140585	0.13698	0.14254	0.136704	0.134414	0.137026	0.158318	0.154545	0.132641	0.140863	0.145874	0.141451	0.120393	0.129442	0.141193	0.13993	0.131731	0.126808	0.147005	0.132015	0.134259	0.129862	0.140127	0.132782	0.139725	0.127329
GH347_TX	0.153409	0.160468	0.146321	0.136713	0.161765	0.16145	0.152555	0.162625	0.156204	0.158779	0.162463	0.148148	0.152077	0.149233	0.153409	0.155983	0.172535	0.158006	0.154391	0.160145	0.144361	0.149321	0.148472	0.16831	0.155807	0.156919	0.15562	0.148609	0.148148	0.149925	0.173975	0.156452	0.146853	0.143377	0.148872	0.148649	0.141571	0.163768	0.151961	0.156749	0.160937	0.146377	0.145658	0.160558	0.148	0.156296	0.155689	0.153249	0.142003
GH348_TX	0.143481	0.150729	0.140118	0.154376	0.145545	0.154576	0.146996	0.151341	0.162647	0.145707	0.146572	0.147776	0.140383	0.153174	0.147735	0.148374	0.160037	0.158134	0.165305	0.154889	0.146363	0.14623	0.144049	0.166667	0.157809	0.148066	0.155973	0.144708	0.155852	0.154056	0.157975	0.137097	0.14958	0.147295	0.154723	0.158447	0.142157	0.159445	0.145648	0.149481	0.166667	0.157407	0.142668	0.158124	0.141292	0.145673	0.154373	0.144857	0.138689
GH349_TX	0.166591	0.163104	0.162724	0.161784	0.165446	0.188786	0.179152	0.176301	0.180742	0.174708	0.180068	0.168942	0.169067	0.168797	0.173109	0.164806	0.173903	0.163371	0.162276	0.159841	0.158499	0.165577	0.16646	0.167548	0.17467	0.163223	0.175585	0.164852	0.162587	0.178496	0.17166	0.156599	0.165351	0.16051	0.167018	0.166826	0.160237	0.165285	0.163227	0.174154	0.191792	0.169242	0.171728	0.175099	0.156218	0.166542	0.172468	0.168431	0.165401
GH350_TX	0.112546	0.105417	0.111667	0.0994318	0.115631	0.106838	0.12543	0.110447	0.117694	0.105817	0.109476	0.103774	0.106894	0.106746	0.119163	0.115099	0.105991	0.110359	0.121988	0.128408	0.105847	0.102294	0.0993001	0.124052	0.110535	0.113475	0.10901	0.104292	0.12379	0.120902	0.130763	0.108352	0.108315	0.107143	0.10619	0.105758	0.110977	0.12605	0.110653	0.11022	0.118077	0.121236	0.106911	0.112102	0.102798	0.0973581	0.108677	0.113258	0.110849
GH351_TX	0.568066	0.572622	0.578671	0.592652	0.574627	0.584942	0.560694	0.567763	0.572473	0.576803	0.568217	0.570496	0.576583	0.567344	0.580556	0.567133	0.581064	0.580668	0.561333	0.556686	0.560732	0.579688	0.568814	0.585335	0.591794	0.575067	0.583902	0.583092	0.575884	0.572789	0.573953	0.579181	0.575377	0.554252	0.570275	0.54428	0.57197	0.563877	0.579747	0.564907	0.55339	0.561898	0.581704	0.562136	0.559223	0.564123	0.558432	0.574772	0.581981
GH353_TX	0.261035	0.260371	0.269378	0.254489	0.255344	0.280722	0.271013	0.269231	0.263836	0.264231	0.259601	0.258314	0.257194	0.256779	0.266067	0.257808	0.266781	0.271726	0.268017	0.272386	0.256234	0.256029	0.258415	0.274772	0.257511	0.252103	0.26766	0.259028	0.269136	0.267479	0.268987	0.259315	0.2528	0.245344	0.274725	0.264944	0.244831	0.261136	0.258301	0.259	0.272222	0.267252	0.257634	0.253648	0.2557	0.265164	0.267143	0.269187	0.257683
GH355_TX	0.151939	0.161607	0.14604	0.147189	0.149351	0.174897	0.153299	0.153013	0.14723	0.165116	0.148959	0.151852	0.153361	0.159614	0.166667	0.149515	0.160256	0.168155	0.150047	0.161174	0.138631	0.158784	0.153333	0.160351	0.146917	0.165072	0.154971	0.157216	0.14727	0.151697	0.158812	0.142045	0.146396	0.143533	0.153084	0.153646	0.145722	0.16129	0.153811	0.156188	0.164656	0.159886	0.153733	0.141575	0.134487	0.150114	0.157497	0.147706	0.153341
GH356_TX	0.145806	0.148185	0.140461	0.133868	0.132732	0.151096	0.149884	0.143723	0.151773	0.145972	0.148438	0.145748	0.132329	0.150635	0.153084	0.147702	0.151031	0.155209	0.15436	0.158262	0.146679	0.137795	0.138332	0.142271	0.151908	0.156206	0.145149	0.139086	0.148528	0.15469	0.158281	0.143843	0.149169	0.1432	0.138696	0.149132	0.152729	0.151292	0.162955	0.133152	0.147783	0.152218	0.15	0.157225	0.146396	0.160633	0.144152	0.154084	0.138841
GH357_TX	0.261062	0.251748	0.255429	0.233857	0.240496	0.258581	0.253585	0.244546	0.255658	0.260849	0.231287	0.237809	0.243326	0.249187	0.250885	0.24944	0.24967	0.261204	0.254755	0.264501	0.233772	0.251304	0.244006	0.265844	0.251577	0.250348	0.241528	0.233487	0.252288	0.252235	0.259371	0.244792	0.246401	0.236067	0.25384	0.248674	0.231116	0.248899	0.245163	0.253165	0.26123	0.257316	0.244436	0.23979	0.232768	0.246807	0.246	0.252312	0.250212
GH359_TX	0.0673635	0.064554	0.0587084	0.0646372	0.056677	0.055991	0.0655967	0.0590501	0.0776762	0.0729342	0.0835332	0.0627706	0.060276	0.0672219	0.0952221	0.0810627	0.0880561	0.0764023	0.0980515	0.0958303	0.0575758	0.0717781	0.0511896	0.075489	0.0834958	0.0954075	0.0787858	0.082853	0.0681818	0.0853744	0.0828712	0.0598985	0.0680191	0.0661278	0.0784469	0.0759754	0.0730397	0.0699395	0.0554885	0.0603086	0.0766355	0.0753381	0.0512475	0.0660694	0.0672669	0.0674637	0.0767235	0.0604863	0.0718276
GH360_TX	0.165309	0.157493	0.141928	0.133568	0.152119	0.162544	0.16528	0.16185	0.153076	0.15625	0.161427	0.159916	0.148978	0.164578	0.162672	0.156554	0.167231	0.161734	0.155835	0.160863	0.155844	0.161179	0.155008	0.161693	0.157914	0.160351	0.160104	0.150388	0.159588	0.160261	0.164291	0.154295	0.138661	0.138324	0.164962	0.155043	0.153128	0.150846	0.158271	0.16396	0.173114	0.166424	0.147702	0.153524	0.143333	0.157824	0.159479	0.160654	0.155085
GH361_TX	0.233796	0.24427	0.230892	0.225289	0.223535	0.240632	0.233333	0.244803	0.23161	0.232623	0.223616	0.230664	0.227747	0.238674	0.243382	0.230189	0.249653	0.235628	0.235193	0.238725	0.231168	0.226128	0.233255	0.242779	0.234564	0.232517	0.241606	0.234973	0.230307	0.240185	0.24501	0.233333	0.244171	0.233798	0.235217	0.225187	0.217816	0.237098	0.239013	0.23295	0.247258	0.241254	0.22818	0.219203	0.218397	0.235457	0.235656	0.234428	0.238715
GH362_TX	0.170648	0.167643	0.154514	0.154572	0.161549	0.163551	0.171751	0.173538	0.170085	0.150512	0.161848	0.162113	0.148184	0.178092	0.163668	0.156016	0.174656	0.162881	0.16711	0.17151	0.164835	0.158482	0.156812	0.184635	0.171621	0.170011	0.162961	0.163366	0.162941	0.177054	0.173629	0.164319	0.164601	0.162092	0.178959	0.15616	0.150713	0.16657	0.161348	0.158151	0.160426	0.172136	0.169186	0.163412	0.148129	0.1621	0.157152	0.155947	0.16033
GH363_TX	0.240385	0.251916	0.253045	0.259506	0.252029	0.259509	0.239306	0.249437	0.25618	0.257502	0.241713	0.246767	0.247512	0.251557	0.252561	0.255971	0.257019	0.258209	0.247823	0.26143	0.24	0.257421	0.244003	0.259709	0.261941	0.250913	0.243701	0.24878	0.242978	0.262461	0.258721	0.251986	0.245329	0.245532	0.26	0.238832	0.255702	0.256156	0.238976	0.23848	0.271706	0.252632	0.245305	0.24235	0.245634	0.25	0.249564	0.243481	0.243355
GH364_TX	0.150363	0.146927	0.138081	0.131684	0.138761	0.14037	0.162626	0.15212	0.155507	0.140152	0.148556	0.139508	0.139396	0.146993	0.150096	0.13383	0.148758	0.144745	0.139123	0.149315	0.138091	0.127925	0.134589	0.150757	0.14162	0.13835	0.148088	0.153125	0.132226	0.161173	0.155497	0.134766	0.149888	0.142958	0.142688	0.135903	0.125668	0.153107	0.141055	0.137268	0.153672	0.146327	0.140944	0.148829	0.122742	0.139903	0.136752	0.145096	0.137615
GH367_TX	0.290625	0.289487	0.282708	0.278846	0.277615	0.297735	0.288043	0.294509	0.285588	0.291093	0.276929	0.284426	0.272939	0.284777	0.295906	0.275758	0.29418	0.286374	0.294479	0.289355	0.270693	0.274083	0.272607	0.300981	0.284674	0.29096	0.283841	0.278431	0.28416	0.300061	0.290615	0.273558	0.289821	0.27099	0.288664	0.290307	0.255777	0.286018	0.290193	0.286392	0.295394	0.296538	0.270477	0.269519	0.260549	0.277997	0.288395	0.28953	0.290732
GH368_TX	0.14977	0.151246	0.140807	0.122903	0.116631	0.144874	0.146675	0.148393	0.146527	0.147547	0.150549	0.142154	0.128222	0.144381	0.156213	0.152381	0.153929	0.156592	0.169722	0.157963	0.127764	0.142804	0.127152	0.158177	0.152474	0.166384	0.143243	0.146023	0.133411	0.149702	0.159041	0.135545	0.148042	0.148073	0.154271	0.148906	0.13193	0.149575	0.145768	0.133501	0.139912	0.154171	0.135957	0.139094	0.126562	0.127535	0.15831	0.127119	0.13078
GH369_TX	0.283459	0.293985	0.289798	0.268116	0.274906	0.298017	0.276786	0.289389	0.282736	0.293587	0.266413	0.280545	0.262136	0.280136	0.289365	0.275763	0.290286	0.292453	0.296151	0.287086	0.265957	0.294487	0.280235	0.291016	0.288048	0.2828	0.283122	0.287919	0.277411	0.275729	0.29977	0.269495	0.281879	0.27957	0.293171	0.289164	0.260817	0.286498	0.272171	0.267176	0.27603	0.284959	0.272838	0.269427	0.264059	0.27907	0.286772	0.275969	0.27217
GH370_TX	0.157821	0.15337	0.149834	0.138498	0.153846	0.150435	0.155198	0.14727	0.155786	0.174718	0.160606	0.156206	0.153107	0.168022	0.158466	0.174535	0.161623	0.166187	0.161623	0.177729	0.15456	0.147465	0.160584	0.153249	0.159187	0.180851	0.151603	0.152012	0.146568	0.153903	0.170213	0.156766	0.149931	0.140441	0.159299	0.166389	0.151304	0.163309	0.156073	0.152717	0.174603	0.163611	0.14548	0.157391	0.145623	0.163793	0.152736	0.158674	0.145865
GH371_TX	0.147234	0.155828	0.14	0.145213	0.142638	0.153257	0.155405	0.144968	0.161602	0.150496	0.139878	0.150044	0.151714	0.152911	0.155349	0.139469	0.160793	0.157871	0.154018	0.158023	0.131202	0.137985	0.142928	0.161404	0.147192	0.134213	0.153241	0.147405	0.157585	0.149089	0.156168	0.142247	0.147893	0.134245	0.146784	0.135068	0.126132	0.151196	0.146309	0.147087	0.163372	0.156534	0.141854	0.144295	0.140585	0.143172	0.151822	0.145852	0.141441
GH373_TX	0.284343	0.279231	0.278378	0.270149	0.27938	0.277013	0.290282	0.279378	0.284543	0.28433	0.269065	0.277233	0.274194	0.270951	0.289632	0.272072	0.290765	0.286853	0.276033	0.279018	0.263696	0.269901	0.276212	0.299626	0.288155	0.277311	0.274155	0.270696	0.28295	0.287329	0.285791	0.268635	0.27877	0.270234	0.283593	0.267805	0.253425	0.277213	0.280887	0.280331	0.289089	0.289814	0.269048	0.269392	0.274059	0.26811	0.292691	0.280917	0.273324
GH376_TX	0.560645	0.559701	0.561404	0.557377	0.569231	0.574147	0.549861	0.56016	0.564659	0.550439	0.563755	0.558002	0.567989	0.563275	0.553492	0.570159	0.557418	0.569191	0.551769	0.564033	0.558727	0.567472	0.559568	0.56467	0.566812	0.582616	0.560018	0.563662	0.544993	0.554054	0.5497	0.566545	0.548101	0.547025	0.552923	0.549261	0.569211	0.562167	0.563392	0.554801	0.567396	0.551349	0.549405	0.567568	0.565134	0.550311	0.578895	0.549497	0.558468
GH378_TX	0.185849	0.194002	0.167315	0.187067	0.188184	0.183518	0.184904	0.182359	0.175527	0.192536	0.174312	0.181686	0.178155	0.175337	0.191221	0.182672	0.189756	0.197077	0.19499	0.203158	0.180902	0.169336	0.175818	0.195841	0.180514	0.183532	0.173156	0.165615	0.185693	0.190502	0.192308	0.176316	0.178571	0.168824	0.189143	0.168428	0.173565	0.177073	0.188287	0.191667	0.186659	0.202429	0.180698	0.174581	0.172554	0.186114	0.200106	0.188835	0.183333
GH381_TX	0.270256	0.27185	0.285514	0.272586	0.272899	0.294408	0.282423	0.279021	0.279501	0.27378	0.258765	0.270598	0.274171	0.27699	0.281449	0.268935	0.272294	0.275841	0.278324	0.283793	0.274936	0.267241	0.279452	0.290511	0.280108	0.284498	0.276972	0.274259	0.288104	0.286616	0.279775	0.268051	0.279045	0.271378	0.289782	0.273737	0.250542	0.281566	0.27592	0.281126	0.27434	0.294796	0.272184	0.27303	0.272776	0.272391	0.287846	0.277348	0.288006
GH382_TX	0.165806	0.159242	0.143386	0.155249	0.157827	0.143868	0.151383	0.161936	0.173723	0.153233	0.161559	0.164831	0.154132	0.161397	0.158077	0.150607	0.169421	0.155556	0.17305	0.168193	0.164581	0.160351	0.1641	0.160544	0.170601	0.176575	0.16203	0.162641	0.151226	0.170732	0.167133	0.154362	0.160188	0.151704	0.164917	0.154535	0.161628	0.165627	0.163957	0.157853	0.158266	0.155579	0.158094	0.152174	0.153483	0.152215	0.171927	0.155208	0.172823
GH383_TX	0.136596	0.134505	0.133299	0.127958	0.144825	0.140698	0.150467	0.140835	0.141382	0.137164	0.147562	0.135326	0.128728	0.146159	0.143539	0.136497	0.145183	0.141389	0.149526	0.147385	0.147654	0.130492	0.136725	0.145503	0.140141	0.143897	0.136197	0.135698	0.12018	0.148519	0.152174	0.147436	0.140156	0.138867	0.148424	0.137931	0.130137	0.151968	0.14042	0.144587	0.149408	0.137143	0.133504	0.137002	0.134682	0.135426	0.134447	0.141153	0.143225
GH385_TX	0.15864	0.160264	0.148585	0.153692	0.153244	0.173056	0.154533	0.157419	0.146524	0.168639	0.154663	0.156963	0.15736	0.15569	0.168616	0.148111	0.155615	0.161985	0.153074	0.160417	0.158007	0.159218	0.147353	0.154008	0.164156	0.15496	0.156189	0.152893	0.164642	0.156124	0.161487	0.154303	0.145952	0.153091	0.161765	0.161986	0.150158	0.161842	0.146577	0.154949	0.16789	0.157878	0.16061	0.137744	0.141121	0.151153	0.159373	0.154026	0.145624
GH387_TX	0.167026	0.162373	0.154384	0.156687	0.162528	0.171569	0.162316	0.164238	0.172655	0.159785	0.166038	0.15664	0.148498	0.166574	0.15932	0.170951	0.175243	0.166563	0.170288	0.176976	0.149372	0.150636	0.1611	0.172182	0.155328	0.159763	0.16635	0.162475	0.162179	0.163815	0.172178	0.166175	0.162338	0.160576	0.161454	0.167505	0.148071	0.171743	0.163317	0.154431	0.167873	0.175364	0.165815	0.160152	0.161035	0.165453	0.164548	0.154042	0.152091
GH388_TX	0.150156	0.145688	0.137911	0.124117	0.144092	0.148125	0.15388	0.133755	0.143467	0.147429	0.140316	0.146173	0.138109	0.148119	0.146309	0.14823	0.141447	0.143038	0.155592	0.153811	0.138713	0.125871	0.136277	0.13709	0.142797	0.158048	0.142857	0.13674	0.144886	0.151304	0.149158	0.147444	0.129412	0.126546	0.142424	0.136421	0.125782	0.153212	0.144726	0.138468	0.158399	0.141453	0.138937	0.155013	0.129419	0.16023	0.138208	0.152262	0.14081
GH389_TX	0.237397	0.221927	0.230114	0.218208	0.216732	0.230198	0.232407	0.235987	0.230388	0.216801	0.221098	0.224071	0.223279	0.224567	0.222817	0.222768	0.227484	0.22842	0.219106	0.224978	0.22166	0.214002	0.233541	0.244168	0.229369	0.213998	0.222781	0.220469	0.219444	0.232759	0.240551	0.215029	0.234351	0.223636	0.225312	0.200957	0.192638	0.238655	0.224671	0.229494	0.225523	0.227773	0.223342	0.21166	0.221072	0.220515	0.227147	0.231839	0.231684
GH390_TX	0.540853	0.558312	0.562166	0.545405	0.559406	0.560058	0.53125	0.548571	0.548031	0.555879	0.561957	0.550405	0.553236	0.539689	0.560491	0.55161	0.560526	0.552876	0.556839	0.557344	0.552415	0.564835	0.554696	0.547748	0.565056	0.572677	0.544878	0.55102	0.562009	0.560757	0.559269	0.573607	0.55303	0.555497	0.56396	0.557388	0.564516	0.54933	0.554659	0.553823	0.565191	0.55596	0.542421	0.572314	0.555935	0.548013	0.57516	0.543883	0.551648
GH391_TX	0.267137	0.264527	0.27377	0.260849	0.269163	0.286477	0.283217	0.270696	0.276572	0.286389	0.258682	0.265103	0.258387	0.269335	0.271225	0.261521	0.27439	0.272959	0.277139	0.276232	0.253899	0.268711	0.273052	0.28617	0.277533	0.272824	0.269582	0.263306	0.260184	0.276772	0.277393	0.256084	0.270848	0.265534	0.281696	0.280624	0.252577	0.283012	0.269979	0.26911	0.286151	0.273443	0.256992	0.259732	0.267389	0.272981	0.272536	0.269417	0.272566
GH392_TX	0.266121	0.264338	0.273115	0.26781	0.273504	0.282092	0.262457	0.282108	0.269484	0.283766	0.253998	0.26636	0.266548	0.265979	0.266935	0.269585	0.263549	0.271288	0.269892	0.269185	0.269959	0.263907	0.270142	0.275229	0.279121	0.270833	0.268427	0.264118	0.28152	0.282294	0.278421	0.275809	0.260101	0.257407	0.279337	0.29638	0.265674	0.266744	0.253927	0.267837	0.277151	0.279264	0.258583	0.273096	0.247627	0.264474	0.268541	0.271134	0.272727
GH393_TX	0.282456	0.275583	0.288436	0.279279	0.27616	0.293223	0.269155	0.287865	0.272816	0.276705	0.264254	0.275718	0.268955	0.275156	0.280405	0.270069	0.286961	0.280431	0.278241	0.284284	0.279582	0.275731	0.275026	0.28287	0.276565	0.285444	0.289145	0.282143	0.280451	0.288	0.283272	0.280519	0.275971	0.266667	0.277895	0.296438	0.27038	0.264762	0.270701	0.2833	0.272941	0.277407	0.266731	0.265972	0.276774	0.278153	0.278697	0.276615	0.284615
GH395_TX	0.271127	0.285714	0.273438	0.265743	0.267726	0.288114	0.268204	0.274038	0.263158	0.283416	0.259524	0.276102	0.268293	0.270396	0.279236	0.277644	0.277518	0.293632	0.281473	0.28125	0.262438	0.279126	0.273608	0.267523	0.274232	0.278302	0.26969	0.257246	0.263661	0.268949	0.273148	0.275325	0.276596	0.270833	0.279268	0.282609	0.264474	0.254137	0.264916	0.266588	0.263027	0.285372	0.262353	0.277926	0.244125	0.282878	0.267726	0.277778	0.279449
GH396_TX	0.278539	0.28469	0.271277	0.274918	0.282592	0.284091	0.289951	0.28327	0.281331	0.290034	0.263449	0.274059	0.279182	0.268545	0.291917	0.265	0.279737	0.287078	0.280428	0.288043	0.268761	0.27422	0.272991	0.293889	0.281544	0.283013	0.277333	0.273784	0.271766	0.286045	0.283122	0.264438	0.282808	0.267725	0.292869	0.28616	0.255272	0.283984	0.273428	0.274721	0.286765	0.291247	0.259418	0.263905	0.266996	0.273504	0.286309	0.284279	0.290218
GH397_TX	0.157258	0.150335	0.134036	0.133913	0.142572	0.142212	0.140892	0.153612	0.150652	0.151215	0.129525	0.148148	0.135703	0.153312	0.143008	0.144484	0.153478	0.15327	0.14165	0.140337	0.141501	0.136926	0.1395	0.150702	0.149099	0.147177	0.151908	0.146396	0.146982	0.161059	0.155505	0.133544	0.145131	0.133781	0.148464	0.133442	0.131905	0.157447	0.146295	0.148905	0.151691	0.1556	0.142657	0.152874	0.128796	0.147968	0.152886	0.150448	0.155724
GH398_TX	0.158544	0.150954	0.142927	0.133471	0.147727	0.147091	0.143741	0.154997	0.150297	0.148338	0.13876	0.146244	0.132875	0.157369	0.151216	0.149667	0.154174	0.152118	0.142407	0.145543	0.142857	0.138799	0.132616	0.15132	0.156969	0.147078	0.158875	0.154526	0.14411	0.152661	0.15422	0.130589	0.146158	0.140602	0.15004	0.134235	0.135179	0.161871	0.14135	0.146138	0.157721	0.165795	0.144497	0.157688	0.137097	0.153199	0.149017	0.154167	0.14664
GH399_TX	0.195582	0.210554	0.190131	0.196599	0.189612	0.191473	0.196952	0.210465	0.185291	0.201463	0.190689	0.196803	0.2	0.196216	0.218085	0.196217	0.213812	0.210376	0.215653	0.212177	0.191432	0.201697	0.206495	0.196004	0.203977	0.201804	0.201613	0.199756	0.193437	0.188836	0.201327	0.199702	0.186551	0.188691	0.2	0.2	0.192943	0.1956	0.192478	0.185407	0.206086	0.203955	0.193995	0.18438	0.199847	0.196429	0.188514	0.206174	0.209257
GH404_TX	0.277127	0.280183	0.27793	0.265299	0.282609	0.285792	0.283178	0.282373	0.284971	0.278005	0.266715	0.271123	0.269868	0.277664	0.289898	0.277177	0.281515	0.277653	0.285595	0.288498	0.260852	0.282659	0.282522	0.28841	0.293664	0.28057	0.266547	0.281654	0.267485	0.281493	0.281283	0.276534	0.269271	0.266194	0.286627	0.282566	0.261352	0.28364	0.273462	0.27598	0.284392	0.281548	0.265811	0.268319	0.275393	0.28066	0.287333	0.279101	0.277091
GH407_TX	0.280069	0.288997	0.273626	0.266986	0.285009	0.299279	0.284118	0.289594	0.283661	0.290821	0.268097	0.269175	0.273522	0.276093	0.296022	0.280859	0.285561	0.294453	0.288278	0.28928	0.266409	0.278293	0.284091	0.282484	0.281627	0.280949	0.278747	0.285536	0.276243	0.283815	0.279318	0.28125	0.280598	0.273529	0.281993	0.290416	0.271127	0.282457	0.279649	0.28365	0.295248	0.28683	0.272025	0.286885	0.269822	0.282713	0.276891	0.280591	0.29051
GH409_TX	0.285872	0.291803	0.27305	0.277358	0.280124	0.287297	0.271856	0.285959	0.285963	0.283044	0.275253	0.278266	0.267262	0.276824	0.288724	0.26092	0.282632	0.289266	0.293005	0.278846	0.262029	0.278834	0.276583	0.283632	0.274744	0.286756	0.264908	0.272727	0.292937	0.280213	0.295	0.278887	0.276258	0.270784	0.28989	0.279915	0.25837	0.280138	0.285558	0.284185	0.281671	0.278804	0.268884	0.269637	0.258815	0.272021	0.286164	0.287895	0.262315
GH410_TX	0.101641	0.102834	0.0812343	0.0813449	0.0865279	0.0840999	0.0888325	0.0870623	0.0967099	0.114943	0.0939525	0.0828678	0.0763397	0.104533	0.106238	0.097973	0.106145	0.0944287	0.115275	0.106275	0.0825472	0.112903	0.0897959	0.101497	0.102317	0.128095	0.0953094	0.102497	0.0926724	0.102616	0.101905	0.0775536	0.0912067	0.0953912	0.0979212	0.099493	0.0963612	0.0938735	0.0917132	0.0813715	0.0991536	0.106944	0.0833333	0.0987654	0.0775296	0.0962199	0.11027	0.088015	0.0824236
GH411_TX	0.21511	0.213016	0.204163	0.196119	0.212168	0.226821	0.222184	0.214468	0.208607	0.224613	0.205906	0.209119	0.208578	0.21408	0.222736	0.211589	0.220456	0.22044	0.215819	0.215535	0.208988	0.203376	0.216023	0.217708	0.214918	0.212398	0.214096	0.200357	0.202516	0.212362	0.220923	0.196555	0.210264	0.207526	0.216561	0.215081	0.196175	0.206557	0.215035	0.220205	0.222119	0.226076	0.205882	0.199552	0.177911	0.212634	0.213918	0.212613	0.211059
GH412_TX	0.228801	0.230165	0.208671	0.212042	0.228764	0.231599	0.235841	0.226891	0.231853	0.23275	0.210707	0.223301	0.208449	0.226772	0.228873	0.229991	0.240228	0.233918	0.221771	0.231718	0.211378	0.220544	0.222274	0.240338	0.220795	0.231728	0.227155	0.214805	0.221826	0.222907	0.239148	0.212264	0.223612	0.211413	0.22687	0.220482	0.20802	0.223625	0.2332	0.226986	0.23293	0.250859	0.219882	0.212221	0.213208	0.230249	0.227658	0.229772	0.22992
GH413_TX	0.281879	0.297652	0.284962	0.268459	0.282003	0.293989	0.29119	0.290453	0.285535	0.297432	0.28057	0.282584	0.280462	0.277623	0.292926	0.273933	0.290738	0.288319	0.290684	0.290268	0.273384	0.283114	0.286868	0.298773	0.287469	0.285887	0.274903	0.270876	0.282854	0.284691	0.29063	0.281344	0.28057	0.276798	0.29031	0.281122	0.271902	0.276757	0.289385	0.279238	0.290366	0.284105	0.274746	0.282232	0.289446	0.284739	0.292657	0.285017	0.287234
GH416_TX	0.169027	0.163265	0.152553	0.160596	0.157143	0.182879	0.172462	0.158627	0.1662	0.170678	0.152332	0.16036	0.165034	0.16445	0.164778	0.177998	0.164563	0.175366	0.174482	0.171996	0.158014	0.164249	0.158865	0.166366	0.164345	0.168493	0.171846	0.156313	0.15093	0.168312	0.169333	0.164005	0.155249	0.151269	0.157839	0.159287	0.159533	0.175814	0.154898	0.164122	0.172074	0.169131	0.161336	0.160109	0.151809	0.168301	0.1545	0.161687	0.171891
GH417_TX	0.283663	0.29258	0.290861	0.277655	0.289123	0.295238	0.284461	0.284097	0.280069	0.291768	0.273281	0.283606	0.280656	0.277919	0.299881	0.286049	0.283213	0.296814	0.287879	0.285898	0.273208	0.280945	0.286319	0.297514	0.292068	0.288493	0.278743	0.276724	0.293556	0.291032	0.289737	0.270952	0.281896	0.284529	0.294139	0.283317	0.263816	0.280407	0.283617	0.290372	0.289655	0.280755	0.273731	0.26911	0.28	0.283071	0.288011	0.288721	0.284457
GH419_TX	0.283429	0.283289	0.28245	0.273764	0.283371	0.299159	0.284981	0.288047	0.282297	0.290507	0.276526	0.286707	0.273527	0.27698	0.296251	0.279802	0.29337	0.289581	0.295571	0.296091	0.272765	0.276793	0.283367	0.29073	0.297841	0.285386	0.269302	0.279	0.287195	0.290909	0.290511	0.28619	0.276011	0.267981	0.293834	0.283449	0.267466	0.292966	0.287107	0.285488	0.294118	0.293692	0.273317	0.285942	0.275754	0.280333	0.291262	0.284017	0.287258
GH420_TX	0.279373	0.277637	0.265222	0.266031	0.272765	0.300565	0.285298	0.27167	0.270863	0.282016	0.258607	0.271333	0.265394	0.27176	0.289606	0.259956	0.286242	0.275204	0.276624	0.276042	0.266005	0.26754	0.278156	0.28434	0.28072	0.267906	0.272401	0.270849	0.28121	0.267327	0.270737	0.264033	0.277018	0.263199	0.281405	0.277895	0.253838	0.277469	0.278694	0.283946	0.287172	0.293116	0.259745	0.258844	0.258526	0.274735	0.273413	0.272816	0.274671
GH421_TX	0.279494	0.278155	0.265998	0.259969	0.26526	0.292265	0.273986	0.276636	0.271186	0.272306	0.255708	0.270262	0.263441	0.272398	0.278497	0.266861	0.284825	0.280691	0.271903	0.269391	0.25678	0.271713	0.267393	0.283673	0.27454	0.273333	0.267075	0.27614	0.269939	0.285437	0.281686	0.267592	0.273531	0.262024	0.279332	0.265562	0.245415	0.271073	0.271231	0.269049	0.280184	0.281595	0.265827	0.254727	0.250535	0.268781	0.274417	0.265994	0.270101
GH422_TX	0.276712	0.270233	0.274359	0.253577	0.270739	0.275475	0.268559	0.257205	0.277699	0.255869	0.235659	0.267475	0.272399	0.273232	0.258746	0.255459	0.259129	0.274965	0.257812	0.266715	0.267081	0.271837	0.277378	0.283934	0.270655	0.266807	0.263006	0.258746	0.26721	0.261295	0.280112	0.269802	0.261379	0.248516	0.268311	0.260684	0.246564	0.266764	0.268106	0.27	0.2688	0.267241	0.268956	0.264337	0.261745	0.271605	0.268713	0.268544	0.270928
GH423_TX	0.281613	0.286496	0.29504	0.275554	0.287732	0.311995	0.292955	0.288667	0.289616	0.297683	0.27129	0.286455	0.276466	0.27952	0.295518	0.277235	0.278772	0.298045	0.285434	0.286976	0.274252	0.27902	0.286854	0.297649	0.29097	0.294838	0.287429	0.291543	0.297589	0.29664	0.289306	0.287056	0.286288	0.278077	0.293624	0.298611	0.270529	0.285011	0.280025	0.289793	0.285782	0.292005	0.268615	0.277193	0.277027	0.292683	0.292379	0.284909	0.283153
GH424_TX	0.292507	0.28741	0.282774	0.268692	0.281735	0.298193	0.295511	0.287698	0.288039	0.299603	0.270795	0.280377	0.271281	0.283053	0.297553	0.288491	0.282885	0.304012	0.299615	0.290541	0.265182	0.284451	0.288804	0.305472	0.279674	0.297988	0.28583	0.282811	0.284759	0.276808	0.297976	0.287185	0.289301	0.275921	0.287684	0.292683	0.262305	0.297352	0.286142	0.287648	0.285561	0.294006	0.277642	0.270221	0.269988	0.284226	0.29792	0.292963	0.284459
GH425_TX	0.268575	0.28649	0.27898	0.277548	0.282459	0.305469	0.292949	0.293774	0.276693	0.286647	0.274793	0.28423	0.275978	0.286935	0.287783	0.271589	0.286061	0.298865	0.289538	0.286853	0.285112	0.281601	0.274	0.285194	0.284375	0.281638	0.287247	0.296322	0.284983	0.282746	0.28589	0.284483	0.279518	0.258322	0.280738	0.29717	0.268809	0.277494	0.267677	0.281572	0.28863	0.279302	0.263694	0.282714	0.275621	0.295129	0.284564	0.278528	0.282337
GH426_TX	0.275152	0.290524	0.288577	0.260234	0.263688	0.299663	0.281979	0.289803	0.284857	0.285142	0.266612	0.28155	0.266765	0.274328	0.293057	0.272535	0.280418	0.281723	0.292894	0.281205	0.274164	0.275777	0.291233	0.286746	0.285997	0.286784	0.278041	0.277982	0.267903	0.28196	0.286604	0.28179	0.276681	0.261833	0.28642	0.282241	0.258378	0.283137	0.287803	0.276023	0.282486	0.2773	0.274812	0.273878	0.269273	0.284854	0.284522	0.286604	0.288845
GH427_TX	0.26731	0.266993	0.270285	0.249554	0.259558	0.295742	0.269173	0.266499	0.26875	0.277103	0.254266	0.258513	0.253791	0.25876	0.271583	0.252593	0.277163	0.263668	0.271724	0.272485	0.262385	0.25323	0.26876	0.266365	0.271346	0.257457	0.27029	0.261664	0.266276	0.270621	0.270279	0.248936	0.26573	0.255225	0.264807	0.270501	0.242081	0.263233	0.263611	0.261592	0.272682	0.266596	0.258148	0.248812	0.251354	0.268683	0.272652	0.26158	0.269167
GH428_TX	0.284148	0.292642	0.269136	0.278618	0.271885	0.287938	0.287606	0.282005	0.278533	0.287895	0.261905	0.277056	0.2846	0.277496	0.291515	0.271307	0.286332	0.28824	0.279192	0.295058	0.269868	0.270474	0.283668	0.286391	0.285461	0.284444	0.275455	0.273901	0.28763	0.286885	0.297403	0.269521	0.27945	0.273986	0.276369	0.281896	0.252874	0.288479	0.281088	0.282004	0.284358	0.283318	0.269834	0.264547	0.282443	0.287781	0.287129	0.285775	0.279022
GH429_TX	0.132015	0.130811	0.131056	0.12033	0.127339	0.135638	0.128984	0.133365	0.136103	0.126386	0.132035	0.12	0.123996	0.132007	0.146577	0.140394	0.135349	0.133396	0.141405	0.144531	0.125553	0.139309	0.114428	0.132216	0.145794	0.137996	0.130264	0.135908	0.130147	0.139918	0.151217	0.127463	0.128298	0.13198	0.137555	0.141626	0.127591	0.146353	0.123959	0.124012	0.130384	0.133366	0.120326	0.12753	0.131281	0.124724	0.140772	0.129032	0.123418
GH430_TX	0.179544	0.19204	0.18705	0.170669	0.167076	0.194604	0.191544	0.196682	0.183036	0.203111	0.183444	0.174767	0.178077	0.182219	0.195096	0.182706	0.194921	0.186562	0.209433	0.197094	0.168631	0.185393	0.177083	0.19246	0.19405	0.185915	0.189922	0.186788	0.184411	0.196836	0.196578	0.192946	0.186361	0.190201	0.181588	0.204038	0.174658	0.194229	0.176433	0.184268	0.189771	0.193197	0.183154	0.174323	0.169408	0.178855	0.184579	0.188424	0.181893
GH432_TX	0.267709	0.280542	0.272867	0.256745	0.279279	0.295759	0.282562	0.28416	0.271186	0.275878	0.253322	0.275908	0.262821	0.266646	0.287762	0.266887	0.284301	0.269932	0.287634	0.287611	0.265527	0.270259	0.270691	0.286333	0.290737	0.287256	0.275142	0.278443	0.278489	0.282331	0.28985	0.271605	0.272844	0.269112	0.280782	0.286236	0.254444	0.276177	0.275524	0.27088	0.281664	0.278468	0.276901	0.261298	0.25948	0.277188	0.285153	0.276436	0.285831
GH433_TX	0.280655	0.290979	0.292864	0.264268	0.276137	0.314939	0.277547	0.288247	0.289865	0.287865	0.273772	0.279939	0.271199	0.280393	0.291502	0.281229	0.287208	0.287888	0.293296	0.281907	0.272647	0.274207	0.288588	0.294118	0.287364	0.284758	0.286824	0.277818	0.29224	0.290665	0.283426	0.268219	0.278558	0.27088	0.290735	0.284836	0.253821	0.284076	0.287971	0.284225	0.289128	0.274839	0.277027	0.270575	0.272629	0.284446	0.284306	0.292247	0.284591
GH434_TX	0.251348	0.260549	0.25	0.236399	0.238594	0.266667	0.24023	0.259009	0.25279	0.257536	0.239401	0.25136	0.247292	0.244931	0.255643	0.254459	0.250816	0.262857	0.247552	0.260355	0.249035	0.258861	0.240023	0.253813	0.259711	0.256571	0.25509	0.241071	0.239771	0.268585	0.255295	0.256795	0.242229	0.232446	0.257215	0.254178	0.234586	0.254407	0.249182	0.245052	0.245946	0.251736	0.244382	0.255401	0.232644	0.25451	0.23926	0.241622	0.248747
GH435_TX	0.276042	0.284976	0.284223	0.255934	0.272952	0.280971	0.276481	0.279412	0.277778	0.279706	0.252515	0.267842	0.267072	0.270565	0.276327	0.262201	0.282773	0.281277	0.277452	0.279982	0.265659	0.276016	0.278457	0.280738	0.284987	0.28	0.27909	0.272643	0.274554	0.269856	0.284893	0.272782	0.262043	0.264873	0.273632	0.279733	0.25413	0.270557	0.279851	0.275894	0.266156	0.280603	0.268717	0.271953	0.27037	0.265048	0.284483	0.27459	0.277497
GH436_TX	0.277872	0.285154	0.285646	0.270734	0.266006	0.299889	0.283638	0.280603	0.282091	0.288007	0.272132	0.275522	0.273239	0.276637	0.29525	0.268874	0.290313	0.284834	0.282831	0.28989	0.264328	0.270965	0.282821	0.289753	0.28075	0.283384	0.279766	0.269924	0.279523	0.290419	0.28517	0.277778	0.27883	0.276664	0.283669	0.280602	0.264706	0.280216	0.288338	0.283133	0.289889	0.280653	0.271438	0.262168	0.278481	0.273222	0.279942	0.289443	0.282864
GH437_TX	0.151087	0.157667	0.14455	0.146861	0.133408	0.149522	0.155481	0.147778	0.155286	0.15358	0.146067	0.134146	0.140969	0.135281	0.174342	0.167396	0.149336	0.162946	0.16879	0.168889	0.13964	0.148107	0.136261	0.154945	0.152079	0.15859	0.135463	0.14094	0.143035	0.146476	0.145022	0.153396	0.153191	0.142082	0.159551	0.140143	0.148936	0.158537	0.143326	0.135165	0.151869	0.169546	0.142082	0.143382	0.148193	0.140553	0.149321	0.148069	0.155134
GH438_TX	0.155695	0.169658	0.146641	0.146142	0.149846	0.162542	0.148367	0.138398	0.150454	0.175393	0.170071	0.154572	0.153734	0.158257	0.17367	0.165158	0.168007	0.167506	0.175667	0.173562	0.140291	0.167201	0.166546	0.158645	0.168128	0.177977	0.151303	0.159915	0.148897	0.156843	0.163148	0.142063	0.153341	0.151805	0.158373	0.162719	0.159978	0.153443	0.163647	0.152635	0.161927	0.167569	0.148359	0.151795	0.147186	0.146862	0.162463	0.165301	0.155757
GH439_TX	0.17716	0.197214	0.169708	0.181592	0.173486	0.192804	0.193448	0.182722	0.1875	0.197521	0.192881	0.180451	0.190476	0.18915	0.186364	0.2	0.208841	0.197086	0.20384	0.188889	0.18258	0.196254	0.193523	0.19432	0.197692	0.192073	0.188636	0.182753	0.178431	0.163752	0.194737	0.187389	0.192593	0.182753	0.184211	0.198569	0.174419	0.189708	0.193862	0.188372	0.181664	0.204893	0.181203	0.181481	0.179396	0.196277	0.184505	0.195522	0.189916
GH440_TX	0.247917	0.255155	0.251408	0.239623	0.245227	0.257871	0.242841	0.254615	0.247797	0.26051	0.236111	0.252356	0.245604	0.253165	0.244081	0.251728	0.252941	0.251366	0.24406	0.249419	0.251279	0.256858	0.247079	0.270242	0.260043	0.244635	0.2407	0.242477	0.248752	0.257078	0.258861	0.249271	0.246575	0.239181	0.257335	0.239658	0.239323	0.247434	0.252137	0.247446	0.262092	0.257475	0.245055	0.257862	0.247059	0.242248	0.251748	0.251317	0.24106
GH441_TX	0.266592	0.274531	0.269509	0.256702	0.263024	0.270408	0.271531	0.274232	0.260743	0.28125	0.25283	0.264908	0.265097	0.27369	0.289931	0.261131	0.274796	0.272462	0.274914	0.278708	0.257256	0.26696	0.257927	0.272266	0.273672	0.275117	0.266471	0.260684	0.274351	0.267946	0.27639	0.254062	0.25783	0.244485	0.279156	0.275466	0.255731	0.25503	0.27221	0.268541	0.272977	0.280188	0.259977	0.252344	0.249649	0.267411	0.280457	0.26731	0.268278
GH442_TX	0.198221	0.201242	0.203226	0.192086	0.210042	0.213141	0.215353	0.203511	0.194771	0.221733	0.218795	0.20683	0.216942	0.218987	0.202649	0.193919	0.212903	0.224967	0.196292	0.192098	0.199856	0.207914	0.213506	0.217391	0.208115	0.197659	0.198803	0.20816	0.195122	0.195562	0.217335	0.201575	0.20466	0.199454	0.207627	0.205837	0.198576	0.201974	0.192848	0.220134	0.213224	0.218626	0.19961	0.19616	0.197452	0.207317	0.204082	0.209347	0.196823
GH443_TX	0.272397	0.271499	0.252674	0.257732	0.263359	0.271277	0.265075	0.26875	0.269042	0.25969	0.248092	0.2775	0.275126	0.269802	0.25995	0.244444	0.264268	0.284146	0.261084	0.264339	0.253165	0.253181	0.269133	0.278465	0.261194	0.264198	0.259901	0.265075	0.262857	0.263496	0.268856	0.264865	0.248175	0.243038	0.258312	0.256	0.245989	0.255051	0.254258	0.269136	0.264175	0.265	0.257985	0.254821	0.247297	0.266234	0.256927	0.27439	0.271357
GH444_TX	0.176193	0.186498	0.179558	0.164373	0.167749	0.186441	0.199488	0.177739	0.187947	0.169773	0.17547	0.17989	0.164324	0.1728	0.187122	0.171262	0.187604	0.188799	0.197596	0.185294	0.161066	0.166667	0.178235	0.188122	0.171294	0.18135	0.169927	0.162312	0.172803	0.172467	0.17121	0.162356	0.168163	0.163817	0.182635	0.158691	0.156508	0.185424	0.171181	0.178957	0.183837	0.174594	0.177644	0.150802	0.161307	0.167447	0.176838	0.181597	0.17487
GH446_TX	0.2734	0.27532	0.278293	0.255204	0.2621	0.279412	0.26482	0.284991	0.27607	0.272915	0.255162	0.267042	0.260068	0.264251	0.282649	0.266933	0.281093	0.276339	0.281411	0.279031	0.25865	0.26537	0.267253	0.285754	0.279762	0.278707	0.271941	0.265197	0.263906	0.280835	0.282693	0.25677	0.272481	0.264171	0.272009	0.27712	0.241251	0.269994	0.267877	0.260545	0.264014	0.27563	0.258375	0.255482	0.259395	0.264516	0.270063	0.269592	0.269117
GH447_TX	0.555379	0.556297	0.557674	0.543627	0.562172	0.554839	0.540862	0.556886	0.562347	0.556024	0.556801	0.557055	0.560564	0.546883	0.551077	0.551452	0.55957	0.560714	0.549404	0.559316	0.548945	0.559459	0.552126	0.557263	0.554961	0.563084	0.550911	0.562081	0.538605	0.569418	0.548959	0.55137	0.557487	0.560563	0.544385	0.534535	0.552828	0.544665	0.559511	0.546744	0.547402	0.556499	0.554021	0.55102	0.546227	0.533279	0.566362	0.546291	0.550448
GH448_TX	0.273211	0.284091	0.277454	0.265728	0.275259	0.297672	0.270761	0.284561	0.276673	0.284071	0.255319	0.277846	0.261606	0.277515	0.296008	0.270363	0.287214	0.276444	0.283853	0.275655	0.271968	0.283042	0.265739	0.281366	0.279666	0.282761	0.275839	0.274673	0.274235	0.279749	0.281824	0.280326	0.275449	0.275075	0.282927	0.278234	0.254696	0.275954	0.271059	0.275972	0.290892	0.285439	0.259824	0.277841	0.269022	0.27368	0.283447	0.275419	0.279447
GH449_TX	0.125958	0.132985	0.131155	0.117138	0.120944	0.136898	0.129786	0.137755	0.130205	0.134728	0.133531	0.121195	0.100277	0.136114	0.146948	0.139117	0.132893	0.131832	0.140361	0.139241	0.132075	0.133122	0.120415	0.142575	0.139123	0.147576	0.12317	0.121264	0.116995	0.13329	0.147968	0.130499	0.130986	0.125352	0.135464	0.136183	0.127339	0.13625	0.137578	0.118152	0.143176	0.14629	0.118806	0.122872	0.118874	0.131537	0.138849	0.120313	0.130137
GH451_TX	0.26204	0.269972	0.266975	0.262178	0.254986	0.264526	0.261628	0.270308	0.26	0.26087	0.252149	0.261299	0.262178	0.259722	0.264957	0.249304	0.270083	0.266949	0.267606	0.266289	0.25	0.270349	0.266476	0.246518	0.266382	0.256447	0.271955	0.256522	0.260518	0.262463	0.253541	0.282012	0.271067	0.263848	0.277286	0.259819	0.262422	0.267908	0.256303	0.252187	0.271212	0.269337	0.252125	0.266975	0.256881	0.261128	0.268786	0.267507	0.268222
GH453_TX	0.268608	0.27785	0.277949	0.257302	0.283205	0.288485	0.270208	0.282189	0.273557	0.275977	0.281088	0.260333	0.266161	0.268269	0.276844	0.263329	0.277049	0.285317	0.279078	0.280497	0.261364	0.259488	0.260192	0.278743	0.284855	0.267065	0.275202	0.269291	0.288282	0.283774	0.278077	0.264865	0.270699	0.252988	0.278068	0.281215	0.251716	0.271186	0.265929	0.277861	0.287028	0.27512	0.267831	0.26285	0.269099	0.27294	0.274689	0.27981	0.267081
GH454_TX	0.27567	0.285574	0.273585	0.254355	0.264484	0.297203	0.272693	0.272502	0.268169	0.269761	0.260797	0.271739	0.27308	0.273229	0.285455	0.263616	0.284647	0.276743	0.284573	0.273916	0.267742	0.277731	0.272622	0.280235	0.27932	0.280856	0.270211	0.264569	0.275229	0.269676	0.285714	0.26907	0.267264	0.262403	0.278107	0.277662	0.263596	0.271028	0.283266	0.277017	0.281039	0.277539	0.26201	0.272995	0.26604	0.27087	0.279173	0.283657	0.274937
GH455_TX	0.20868	0.209591	0.201207	0.2009	0.210151	0.228795	0.227839	0.213399	0.214143	0.21078	0.207674	0.214904	0.213338	0.21403	0.220039	0.211565	0.219725	0.207965	0.205169	0.199306	0.220601	0.20677	0.220438	0.218809	0.220721	0.199936	0.219987	0.208514	0.216456	0.214183	0.218176	0.205972	0.213891	0.223003	0.2216	0.207254	0.19193	0.213859	0.215728	0.227688	0.219943	0.220378	0.217318	0.204367	0.194826	0.207705	0.210526	0.219838	0.215625
GH456_TX	0.187865	0.191601	0.203075	0.194616	0.188131	0.195193	0.202112	0.1934	0.197257	0.199722	0.198386	0.201245	0.199681	0.199201	0.20022	0.19713	0.196404	0.200434	0.197115	0.194315	0.197926	0.188172	0.195704	0.200609	0.205056	0.187236	0.192593	0.184148	0.203412	0.191988	0.196321	0.191035	0.199147	0.202476	0.195538	0.202447	0.182682	0.196901	0.198499	0.203186	0.20069	0.197455	0.187179	0.180877	0.187709	0.190563	0.189009	0.205548	0.184689
GH457_TX	0.191489	0.209097	0.176247	0.188073	0.20641	0.214953	0.218069	0.199118	0.197083	0.214949	0.198873	0.208514	0.203292	0.211379	0.207646	0.200924	0.205338	0.206137	0.201659	0.205604	0.205091	0.200269	0.211075	0.207534	0.215121	0.192644	0.210447	0.204418	0.206693	0.206966	0.220404	0.191729	0.204357	0.199324	0.201592	0.199668	0.184332	0.215491	0.207283	0.211077	0.217588	0.21519	0.203872	0.2109	0.190716	0.213235	0.20875	0.209116	0.212654
GH458_TX	0.201848	0.201071	0.200552	0.197266	0.195848	0.207581	0.207477	0.20505	0.201464	0.217454	0.206443	0.206593	0.203033	0.209677	0.208699	0.209917	0.222595	0.202724	0.206213	0.207155	0.199614	0.204739	0.204641	0.215643	0.208333	0.185242	0.198024	0.195819	0.208955	0.202703	0.213656	0.208562	0.213873	0.206163	0.201561	0.196667	0.194146	0.21217	0.201091	0.216461	0.2	0.214117	0.198723	0.186887	0.191388	0.204825	0.203947	0.206642	0.202392
GH460_TX	0.285989	0.290518	0.283333	0.277294	0.282264	0.309317	0.292933	0.289522	0.278638	0.292988	0.27959	0.283178	0.273366	0.282597	0.302632	0.28275	0.299884	0.286634	0.299521	0.290166	0.283051	0.277647	0.28214	0.297701	0.293796	0.284519	0.287078	0.28698	0.28773	0.296199	0.292704	0.284012	0.283996	0.275789	0.298197	0.29782	0.275565	0.284295	0.286081	0.285714	0.292716	0.293135	0.280192	0.273533	0.274789	0.291222	0.285359	0.291927	0.294684
GH463_TX	0.278662	0.282516	0.284133	0.275407	0.280415	0.308152	0.294631	0.294047	0.284705	0.290108	0.282984	0.278684	0.27	0.278079	0.299383	0.267376	0.287079	0.290216	0.288116	0.290486	0.27288	0.272763	0.280738	0.292479	0.283622	0.27535	0.288641	0.279919	0.283537	0.288294	0.285231	0.281068	0.278552	0.272568	0.293103	0.288119	0.269149	0.28125	0.275998	0.279716	0.293508	0.280272	0.274234	0.267505	0.267857	0.282103	0.285765	0.282428	0.289674
GH464_TX	0.280036	0.280009	0.280229	0.267317	0.276581	0.298668	0.28	0.287689	0.286824	0.296212	0.2818	0.280829	0.270279	0.273721	0.302798	0.268786	0.282111	0.28867	0.289776	0.295316	0.264297	0.274946	0.287616	0.299617	0.289308	0.290233	0.27511	0.274985	0.285549	0.28968	0.285749	0.275069	0.283434	0.279837	0.290379	0.279092	0.26757	0.28508	0.279793	0.276632	0.296129	0.293627	0.270159	0.264179	0.279516	0.280506	0.282554	0.282775	0.291811
GH465_TX	0.317404	0.315407	0.315697	0.309365	0.305825	0.315838	0.308157	0.31194	0.311852	0.304167	0.293974	0.306231	0.303101	0.329463	0.331008	0.297527	0.320175	0.325826	0.315007	0.311232	0.306208	0.32392	0.317424	0.320233	0.312408	0.328909	0.314286	0.304314	0.296512	0.320312	0.323314	0.323684	0.31042	0.313573	0.318255	0.311951	0.301601	0.303571	0.306333	0.314529	0.302926	0.307578	0.303354	0.29925	0.304729	0.311765	0.310016	0.32618	0.319646
GH466_TX	0.282089	0.288201	0.278487	0.267664	0.277338	0.300448	0.289729	0.282903	0.282637	0.287142	0.266825	0.282887	0.265762	0.275781	0.284907	0.279482	0.2966	0.288982	0.290443	0.276901	0.270318	0.283497	0.286652	0.295844	0.285987	0.279421	0.284471	0.27897	0.295196	0.295423	0.292743	0.275229	0.283951	0.273128	0.28871	0.287134	0.260382	0.278699	0.283768	0.282461	0.286372	0.28233	0.27684	0.27486	0.264962	0.285297	0.286094	0.282556	0.280478
GH468_TX	0.265267	0.27251	0.275362	0.259364	0.254802	0.300558	0.265231	0.266531	0.280602	0.269184	0.250572	0.271815	0.263363	0.260417	0.265097	0.264228	0.264734	0.267627	0.270958	0.26985	0.265755	0.263793	0.265946	0.274731	0.270876	0.261905	0.26324	0.265439	0.269767	0.275808	0.264151	0.268194	0.261975	0.257345	0.271111	0.27351	0.256131	0.261186	0.275122	0.257053	0.269279	0.274099	0.258462	0.262968	0.260956	0.262485	0.273282	0.268519	0.265306
GH469_TX	0.255695	0.261932	0.27429	0.265753	0.26206	0.292975	0.265244	0.26635	0.267066	0.268194	0.26101	0.26171	0.261434	0.264246	0.275801	0.239877	0.26331	0.273585	0.25915	0.260291	0.253086	0.26178	0.259926	0.274942	0.275801	0.264843	0.268365	0.267658	0.26904	0.266078	0.265823	0.274425	0.254118	0.256927	0.27046	0.281157	0.262763	0.261158	0.266979	0.255758	0.277317	0.263282	0.266867	0.278816	0.267699	0.259309	0.259021	0.269409	0.264323
GH470_TX	0.26691	0.274471	0.277664	0.254056	0.26801	0.285887	0.276296	0.270757	0.272053	0.274621	0.260624	0.272069	0.271829	0.272485	0.285502	0.264144	0.265252	0.283078	0.283195	0.275646	0.269303	0.273746	0.277823	0.277355	0.283428	0.275474	0.26997	0.268013	0.271782	0.277736	0.292212	0.27451	0.266798	0.260049	0.281169	0.275281	0.26062	0.272827	0.267293	0.268842	0.282412	0.267077	0.273373	0.250888	0.26659	0.261708	0.265612	0.273342	0.270923
GH472_TX	0.262165	0.273723	0.266304	0.261142	0.254422	0.268809	0.265201	0.268647	0.255682	0.266061	0.24693	0.266748	0.254339	0.271207	0.267089	0.256845	0.275472	0.277086	0.265547	0.265544	0.255944	0.261518	0.269627	0.272397	0.27193	0.259675	0.263057	0.272787	0.26	0.25718	0.266667	0.259969	0.252768	0.246667	0.255102	0.263846	0.256672	0.258883	0.257985	0.267812	0.264286	0.252597	0.24904	0.254606	0.251903	0.254132	0.266578	0.262805	0.270178
GH474_TX	0.188043	0.183062	0.163009	0.170732	0.187658	0.201661	0.197027	0.180949	0.196442	0.185272	0.17228	0.18864	0.185111	0.182184	0.184688	0.176672	0.182189	0.17847	0.176778	0.173846	0.177315	0.168153	0.18755	0.193828	0.186691	0.173491	0.181953	0.183242	0.173177	0.193146	0.193681	0.171842	0.187205	0.181224	0.178975	0.174406	0.173206	0.193855	0.188263	0.18921	0.201207	0.192394	0.177491	0.176614	0.178613	0.184475	0.180382	0.190557	0.179775
GH476_TX	0.187657	0.214286	0.206199	0.199475	0.194087	0.208556	0.204774	0.210256	0.200255	0.204961	0.196154	0.191919	0.193671	0.218519	0.216792	0.200508	0.218434	0.205063	0.199746	0.209068	0.203125	0.20844	0.212987	0.198992	0.21375	0.208226	0.203846	0.213918	0.195775	0.2021	0.196474	0.212567	0.20529	0.203085	0.22526	0.209115	0.198113	0.196701	0.20297	0.203518	0.194373	0.235142	0.198765	0.204545	0.186198	0.206329	0.204604	0.197531	0.190355
GH478_TX	0.274694	0.286453	0.292208	0.271702	0.284141	0.310414	0.281754	0.286974	0.27581	0.289747	0.271186	0.273705	0.276618	0.290009	0.292195	0.278689	0.274641	0.287585	0.289145	0.291837	0.267045	0.286339	0.288421	0.293551	0.287524	0.285645	0.294643	0.281865	0.281567	0.282748	0.286058	0.278409	0.280396	0.272396	0.285484	0.288437	0.255541	0.28739	0.286807	0.286935	0.267315	0.283797	0.278392	0.266667	0.274936	0.275691	0.292017	0.285782	0.27577
GH479_TX	0.274049	0.28711	0.280556	0.268838	0.287416	0.296175	0.287241	0.297161	0.280622	0.291254	0.274926	0.286848	0.276442	0.274893	0.305434	0.2718	0.28619	0.285756	0.293222	0.297233	0.27665	0.281706	0.286648	0.301385	0.28676	0.289275	0.28402	0.27815	0.291718	0.283479	0.286719	0.280378	0.282856	0.282247	0.29469	0.278222	0.271658	0.285445	0.283533	0.285529	0.291778	0.293063	0.275389	0.271585	0.274573	0.285362	0.287686	0.286748	0.283548
GH480_TX	0.265232	0.271172	0.248783	0.244874	0.250577	0.264182	0.26074	0.261406	0.265319	0.248506	0.250192	0.264844	0.255267	0.255768	0.260689	0.247403	0.267536	0.27312	0.265644	0.264766	0.253002	0.258193	0.247518	0.272434	0.258567	0.255898	0.266322	0.245322	0.26319	0.252681	0.25846	0.24389	0.256928	0.254152	0.270186	0.250249	0.217012	0.256748	0.266185	0.262897	0.25483	0.267563	0.25378	0.229053	0.23774	0.256899	0.262872	0.264074	0.260417
GH482_TX	0.0817111	0.0739691	0.0707845	0.0671863	0.0647948	0.0837724	0.0865691	0.0675204	0.0808649	0.0811351	0.0880435	0.0678105	0.0618695	0.077871	0.0933535	0.0926488	0.0829694	0.091453	0.11108	0.102326	0.0731018	0.0762195	0.0695739	0.0925526	0.0842956	0.0985673	0.0737852	0.0745223	0.0509965	0.0801573	0.0762574	0.0582524	0.0794979	0.0720598	0.0663684	0.0777778	0.0715015	0.0896426	0.0699208	0.0707606	0.0929626	0.0892959	0.0639952	0.0864583	0.0592865	0.0731132	0.0780926	0.0750399	0.0636298
GH484_TX	0.122114	0.117572	0.102968	0.118797	0.118773	0.116918	0.132344	0.115652	0.123533	0.114099	0.119203	0.119752	0.113546	0.126823	0.113473	0.117701	0.117258	0.117273	0.119625	0.125245	0.125305	0.105564	0.113818	0.127716	0.113636	0.113837	0.120253	0.11531	0.125	0.135939	0.12284	0.107965	0.119928	0.120041	0.124813	0.114665	0.108274	0.125611	0.116449	0.125553	0.122907	0.123749	0.116808	0.121324	0.108377	0.113869	0.123283	0.122074	0.130838
GH486_TX	0.111695	0.107792	0.108122	0.0907473	0.0924544	0.10984	0.108098	0.0940594	0.107787	0.104921	0.10471	0.0953697	0.0836653	0.105316	0.104874	0.0984163	0.102319	0.0970043	0.106376	0.111417	0.0952602	0.0988267	0.100159	0.105085	0.103004	0.105594	0.101336	0.0878011	0.0873016	0.103526	0.100404	0.10356	0.0921569	0.0861514	0.0891174	0.0887701	0.0859909	0.105968	0.0941884	0.0924789	0.100976	0.096307	0.0899413	0.105483	0.0997732	0.090704	0.0884	0.0982562	0.091819
GH487_TX	0.194915	0.237705	0.226415	0.163934	0.183333	0.203704	0.186441	0.2	0.207547	0.186441	0.223214	0.169355	0.158333	0.230159	0.163793	0.181034	0.236842	0.183333	0.186441	0.189655	0.201613	0.209091	0.181034	0.254098	0.219298	0.169492	0.206897	0.245763	0.219298	0.166667	0.217742	0.236842	0.206897	0.214286	0.201754	0.221154	0.218182	0.206897	0.161017	0.169643	0.184211	0.196721	0.189655	0.211538	0.175926	0.177966	0.191667	0.155738	0.169811
GH488_TX	0.26775	0.285882	0.269925	0.267141	0.274866	0.281487	0.278465	0.277778	0.289272	0.272789	0.266887	0.278117	0.270202	0.279412	0.273998	0.269753	0.284672	0.282396	0.294808	0.29224	0.25277	0.273263	0.280735	0.294951	0.278186	0.278325	0.275625	0.265563	0.269868	0.27661	0.278313	0.263848	0.27858	0.265083	0.271654	0.277939	0.255589	0.273551	0.284756	0.282197	0.269504	0.287916	0.274096	0.256822	0.262427	0.273458	0.282034	0.284091	0.280599
GH489_TX	0.22605	0.233616	0.240303	0.226841	0.233283	0.246187	0.245251	0.244707	0.23711	0.235394	0.235271	0.23778	0.22708	0.230791	0.244409	0.221964	0.242891	0.23891	0.242651	0.2477	0.228547	0.228305	0.230878	0.242548	0.236274	0.230605	0.229572	0.224126	0.232877	0.235824	0.2347	0.232478	0.237959	0.229197	0.252147	0.234375	0.218982	0.240027	0.234384	0.231186	0.235721	0.240296	0.224919	0.225111	0.224814	0.220528	0.22449	0.232824	0.227799
GH490_TX	0.222414	0.227915	0.23384	0.21831	0.234155	0.219557	0.241935	0.227599	0.235714	0.221612	0.225979	0.214789	0.240214	0.217241	0.199301	0.21558	0.231707	0.238596	0.228223	0.226316	0.225979	0.226619	0.209386	0.25089	0.231579	0.208185	0.219931	0.214029	0.232558	0.202952	0.241319	0.234733	0.215986	0.211268	0.21558	0.208178	0.204461	0.236111	0.22028	0.225694	0.225455	0.230769	0.225424	0.219758	0.222015	0.22	0.225455	0.22931	0.21831
GH492_TX	0.261617	0.252553	0.26436	0.242321	0.243743	0.266173	0.254032	0.258096	0.261531	0.253874	0.244432	0.260536	0.250265	0.255093	0.254438	0.258919	0.252149	0.264849	0.257971	0.262346	0.240319	0.253304	0.242723	0.266258	0.257101	0.263559	0.250251	0.248201	0.255743	0.249206	0.263384	0.23949	0.240952	0.229904	0.253544	0.250968	0.229551	0.257331	0.253116	0.254323	0.252116	0.261275	0.248754	0.242091	0.240026	0.258601	0.256656	0.25974	0.259647
GH493_TX	0.157497	0.150376	0.134595	0.137581	0.138767	0.134204	0.150849	0.147145	0.150344	0.14776	0.129004	0.142205	0.134538	0.150652	0.14433	0.138889	0.142807	0.146047	0.13529	0.140686	0.136827	0.139337	0.138254	0.150862	0.148	0.147908	0.15434	0.14239	0.141145	0.147059	0.152327	0.137106	0.142857	0.139688	0.145091	0.127778	0.135632	0.153818	0.143551	0.146709	0.156784	0.160857	0.139313	0.152745	0.132353	0.14714	0.143802	0.153819	0.140815
GB162_C	0.559149	0.562237	0.564735	0.561002	0.57621	0.577437	0.551576	0.555505	0.57307	0.57649	0.557652	0.556957	0.566667	0.56213	0.567666	0.555556	0.566667	0.5789	0.566996	0.570809	0.57191	0.579449	0.563627	0.5671	0.569694	0.573019	0.557369	0.570029	0.560268	0.583092	0.555604	0.566295	0.552721	0.557986	0.562092	0.547919	0.574697	0.557836	0.563717	0.558516	0.57	0.559283	0.5553	0.566306	0.551702	0.557174	0.570211	0.556522	0.554622
GB163_C	0.56375	0.560288	0.558462	0.567274	0.572883	0.584123	0.540259	0.562292	0.571622	0.563937	0.566639	0.559683	0.561597	0.566118	0.563997	0.560258	0.563263	0.568977	0.558382	0.566198	0.56381	0.579447	0.565315	0.562697	0.55954	0.558843	0.562326	0.561331	0.551213	0.572191	0.554424	0.560043	0.564063	0.560559	0.564815	0.543431	0.565744	0.558681	0.565896	0.563915	0.573327	0.54443	0.560722	0.556153	0.561862	0.538091	0.574117	0.557471	0.56125
GB165_C	0.551378	0.562343	0.582927	0.57383	0.567647	0.569728	0.544474	0.557012	0.567797	0.569044	0.565374	0.571156	0.567606	0.568238	0.572727	0.568276	0.56827	0.571802	0.561278	0.581232	0.561573	0.56094	0.552452	0.575032	0.557667	0.572644	0.555481	0.555788	0.57635	0.575177	0.561054	0.55521	0.559949	0.543417	0.571429	0.562401	0.573785	0.55	0.5625	0.567901	0.564985	0.56605	0.550465	0.581456	0.560289	0.560178	0.584469	0.564943	0.557307
GB166_C	0.573477	0.576408	0.57486	0.577444	0.577969	0.592239	0.556518	0.578221	0.579528	0.572072	0.577643	0.569597	0.562985	0.568037	0.578656	0.588424	0.581852	0.57104	0.568043	0.586279	0.579053	0.586239	0.555508	0.579807	0.576389	0.578484	0.578439	0.573005	0.581081	0.589744	0.572794	0.580664	0.565093	0.558261	0.582778	0.570186	0.59414	0.570574	0.582657	0.5665	0.572403	0.569369	0.571429	0.584516	0.576048	0.56044	0.586012	0.570751	0.565566
GB167_C	0.554495	0.545024	0.55	0.559204	0.554555	0.569886	0.542032	0.545875	0.548401	0.556842	0.542348	0.545306	0.557182	0.549689	0.552785	0.550833	0.555281	0.556951	0.554247	0.550265	0.563012	0.563444	0.566456	0.55533	0.552544	0.56556	0.556897	0.558904	0.559971	0.551258	0.550448	0.567029	0.547676	0.553471	0.558185	0.547192	0.56435	0.543126	0.559061	0.557658	0.544248	0.546002	0.550967	0.536492	0.565483	0.549699	0.56829	0.535714	0.556034
GB168_C	0.547449	0.549195	0.546543	0.554398	0.559247	0.567568	0.530822	0.541267	0.554545	0.55767	0.538589	0.549721	0.553214	0.560619	0.559172	0.54955	0.564055	0.54817	0.540149	0.553408	0.555819	0.563483	0.54239	0.541667	0.551429	0.554976	0.553779	0.544715	0.560289	0.553715	0.551661	0.557487	0.548402	0.545121	0.548876	0.528796	0.560284	0.550395	0.552288	0.559451	0.542874	0.546456	0.551131	0.553676	0.551796	0.540416	0.555787	0.544708	0.54343
GB16_C	0.558849	0.573057	0.566099	0.571587	0.570971	0.58156	0.553974	0.571429	0.576814	0.578857	0.56663	0.560889	0.574111	0.568123	0.574735	0.575699	0.565552	0.571956	0.552166	0.572645	0.581257	0.577643	0.57868	0.562776	0.565378	0.573171	0.570067	0.571921	0.576803	0.571499	0.559031	0.583556	0.551784	0.566978	0.560421	0.561849	0.578838	0.559051	0.568619	0.57115	0.574909	0.55753	0.577788	0.594059	0.583108	0.568907	0.570903	0.566608	0.56736
GB170_C	0.219119	0.227486	0.226901	0.204218	0.22271	0.236607	0.220878	0.21944	0.223161	0.228421	0.224189	0.222867	0.216528	0.221169	0.22735	0.218222	0.22213	0.222967	0.216558	0.218349	0.215696	0.216783	0.219669	0.231281	0.222551	0.217447	0.218857	0.209781	0.204225	0.217794	0.224691	0.210119	0.220968	0.210084	0.22825	0.21934	0.202618	0.212867	0.221224	0.217313	0.22807	0.241274	0.212359	0.204875	0.210821	0.218332	0.216746	0.21911	0.209646
GB171_C	0.264895	0.272649	0.259241	0.263353	0.273541	0.277966	0.275546	0.276392	0.267547	0.273438	0.258648	0.270287	0.2687	0.271694	0.283676	0.260325	0.268094	0.273543	0.277537	0.282454	0.255526	0.27097	0.270622	0.276596	0.273047	0.270581	0.268106	0.266042	0.279099	0.275034	0.275915	0.270665	0.254298	0.261572	0.2813	0.272251	0.261376	0.271496	0.259639	0.269419	0.285985	0.27021	0.266268	0.257303	0.268689	0.27906	0.272727	0.26774	0.272838
GB173_C	0.540117	0.547259	0.553965	0.547468	0.550526	0.560811	0.532129	0.536398	0.544402	0.545918	0.52686	0.538536	0.546185	0.554104	0.539448	0.546535	0.527831	0.547573	0.522287	0.542	0.5397	0.559197	0.546843	0.553743	0.563725	0.551896	0.548828	0.540984	0.54878	0.543522	0.543977	0.550885	0.532197	0.533333	0.554957	0.533113	0.549661	0.529528	0.555447	0.542181	0.54902	0.544554	0.524704	0.550575	0.536036	0.540541	0.542268	0.531429	0.540084
GB174_C	0.560965	0.566029	0.55914	0.561659	0.561735	0.574574	0.546146	0.554275	0.568608	0.558373	0.550987	0.557354	0.559958	0.5596	0.563601	0.572718	0.550982	0.561611	0.5625	0.565153	0.552133	0.567403	0.556701	0.559925	0.561905	0.569565	0.551808	0.563337	0.546154	0.56499	0.555246	0.547963	0.561243	0.554236	0.558075	0.541828	0.554242	0.566437	0.567733	0.558642	0.552632	0.543624	0.55914	0.542076	0.543115	0.546275	0.571978	0.549537	0.553039
GB175_C	0.54804	0.553846	0.5525	0.553492	0.553701	0.561189	0.546283	0.552387	0.561058	0.566265	0.539764	0.549803	0.55	0.553777	0.545273	0.531557	0.553405	0.558155	0.546466	0.550279	0.543578	0.579259	0.568056	0.550065	0.564324	0.56366	0.552774	0.549724	0.555028	0.542507	0.545689	0.577686	0.536168	0.552521	0.565751	0.545455	0.554795	0.545144	0.566186	0.546433	0.554675	0.549202	0.545939	0.559353	0.552066	0.544765	0.561966	0.544099	0.556618
GB176_C	0.547237	0.551902	0.559511	0.545139	0.574359	0.582256	0.536613	0.555634	0.554726	0.568885	0.547023	0.555288	0.560236	0.553089	0.554494	0.556099	0.555855	0.555282	0.540246	0.554873	0.566073	0.578642	0.552797	0.547908	0.554371	0.565217	0.557549	0.548704	0.537889	0.556732	0.557421	0.538462	0.559328	0.549521	0.563472	0.538079	0.566705	0.545882	0.558372	0.54943	0.551411	0.541259	0.557111	0.550777	0.561772	0.54358	0.574939	0.545728	0.54877
GB177_C	0.548417	0.56325	0.564583	0.552108	0.565673	0.58153	0.540265	0.553974	0.55005	0.569754	0.551977	0.551675	0.560988	0.563937	0.55396	0.554205	0.557637	0.561035	0.536162	0.564882	0.565296	0.564117	0.555026	0.55968	0.559886	0.567581	0.559804	0.556889	0.551364	0.55074	0.55037	0.556818	0.538182	0.556452	0.556689	0.553665	0.556564	0.543147	0.545283	0.56916	0.553125	0.544599	0.547739	0.565345	0.54661	0.540636	0.564674	0.538936	0.539564
GB178_C	0.544767	0.538251	0.535306	0.543905	0.555827	0.566975	0.53574	0.528245	0.552174	0.554029	0.534027	0.536788	0.540763	0.529694	0.534014	0.535714	0.543977	0.539318	0.536241	0.542151	0.539276	0.553646	0.538262	0.538146	0.541223	0.54459	0.538462	0.539074	0.524548	0.542644	0.533081	0.533195	0.530432	0.53	0.543568	0.509317	0.55347	0.531357	0.533742	0.549928	0.534582	0.531107	0.530096	0.535918	0.54204	0.535993	0.558755	0.530764	0.539208
GB179_C	0.557229	0.565243	0.565149	0.55112	0.563599	0.572594	0.544174	0.5625	0.559598	0.558011	0.54966	0.556707	0.558938	0.569988	0.552956	0.554777	0.560073	0.558894	0.561446	0.558524	0.563202	0.560298	0.559663	0.568182	0.559877	0.562347	0.559406	0.564621	0.561062	0.554759	0.553892	0.567164	0.553004	0.553826	0.55231	0.549107	0.559242	0.54428	0.569976	0.558673	0.546062	0.549811	0.556382	0.55719	0.555124	0.553472	0.570081	0.555226	0.551862
GB180_C	0.562753	0.574257	0.55137	0.57234	0.560254	0.567757	0.548857	0.552846	0.569246	0.573753	0.54937	0.561856	0.550936	0.580321	0.558402	0.566191	0.558468	0.568966	0.548057	0.569502	0.56129	0.573276	0.560166	0.558468	0.573171	0.581276	0.566937	0.558017	0.554745	0.569937	0.570565	0.555315	0.548485	0.541837	0.556383	0.562921	0.560538	0.561845	0.570122	0.555441	0.575824	0.56288	0.560543	0.557377	0.568694	0.566955	0.5629	0.545363	0.556383
GB182_C	0.570582	0.574693	0.562988	0.557907	0.571759	0.57714	0.54648	0.563128	0.562618	0.57279	0.56025	0.562207	0.570765	0.557419	0.560245	0.557426	0.566823	0.570986	0.563222	0.564583	0.568745	0.572632	0.560432	0.562537	0.563049	0.564614	0.556467	0.559986	0.560377	0.57352	0.557192	0.56841	0.557345	0.568035	0.560289	0.545128	0.566304	0.556488	0.56317	0.56412	0.557385	0.54678	0.553001	0.558691	0.573529	0.550293	0.576047	0.557825	0.550736
GB183_C	0.546663	0.549685	0.548644	0.539847	0.552902	0.555495	0.530928	0.550585	0.546373	0.555324	0.541137	0.549805	0.55303	0.541865	0.546752	0.542645	0.555616	0.548631	0.535876	0.552824	0.549414	0.553925	0.545183	0.547554	0.55003	0.553143	0.548971	0.549603	0.53423	0.560894	0.546031	0.542198	0.551668	0.550206	0.543906	0.531124	0.557671	0.541009	0.54894	0.555844	0.541629	0.548276	0.554046	0.532902	0.546425	0.535251	0.564156	0.544784	0.542857
GB184_C	0.549038	0.546698	0.542877	0.529833	0.561927	0.55848	0.548218	0.553517	0.54716	0.551765	0.54561	0.545184	0.55478	0.547009	0.550568	0.556021	0.54318	0.551165	0.539007	0.553514	0.536196	0.539044	0.54117	0.552043	0.549332	0.558442	0.545407	0.550165	0.546825	0.540064	0.539244	0.548011	0.54572	0.533516	0.542755	0.533467	0.53267	0.532325	0.547431	0.552492	0.538317	0.540415	0.540248	0.535439	0.54745	0.534926	0.562291	0.541707	0.544496
GB185_C	0.559486	0.561735	0.55782	0.551465	0.565367	0.565367	0.547603	0.556916	0.553704	0.568045	0.560976	0.55752	0.557406	0.552357	0.550885	0.559486	0.551089	0.555217	0.545026	0.569522	0.567105	0.567098	0.55193	0.556973	0.562309	0.566432	0.567873	0.553583	0.558673	0.570879	0.560892	0.552284	0.564033	0.556399	0.558158	0.545021	0.551111	0.54479	0.559677	0.560688	0.550329	0.557075	0.553651	0.557078	0.547884	0.549236	0.57195	0.555809	0.552426
GB186_C	0.550388	0.551793	0.5625	0.543524	0.560345	0.566901	0.541494	0.55511	0.553015	0.551422	0.546039	0.557884	0.541754	0.573964	0.551485	0.545455	0.55988	0.56513	0.549801	0.566667	0.538377	0.563441	0.560924	0.555	0.556008	0.55746	0.543788	0.537155	0.549872	0.555435	0.549505	0.560364	0.543222	0.540123	0.552743	0.537471	0.551559	0.529592	0.557769	0.547667	0.55	0.534517	0.545455	0.548628	0.538915	0.545455	0.561441	0.543738	0.544397
GB187_C	0.549133	0.547977	0.539695	0.532754	0.55013	0.557818	0.539179	0.544326	0.544045	0.55116	0.544786	0.547305	0.543478	0.553551	0.538089	0.528967	0.546875	0.546968	0.532067	0.549689	0.545267	0.551333	0.540778	0.542112	0.548077	0.551786	0.546642	0.531875	0.551845	0.542595	0.540984	0.537538	0.527136	0.528571	0.540079	0.536898	0.533912	0.534969	0.552755	0.543103	0.550787	0.52952	0.539975	0.548061	0.530046	0.541551	0.55199	0.538818	0.543103
GB189_C	0.540327	0.546732	0.537924	0.535568	0.54674	0.560296	0.539875	0.54245	0.537475	0.552448	0.54717	0.535254	0.544853	0.53316	0.543218	0.547751	0.551453	0.545016	0.535692	0.54202	0.549598	0.553483	0.545716	0.550977	0.542553	0.552866	0.543464	0.541787	0.540155	0.558574	0.538926	0.543433	0.549526	0.543689	0.546628	0.525343	0.539977	0.523857	0.539387	0.540028	0.540323	0.534832	0.539189	0.52164	0.533116	0.53387	0.555427	0.538021	0.540497
GB191_C	0.53875	0.553438	0.540881	0.551651	0.563012	0.566116	0.541276	0.543011	0.549136	0.551648	0.541494	0.546081	0.553191	0.549092	0.550699	0.554104	0.559695	0.560512	0.535013	0.54778	0.542904	0.552192	0.543877	0.554357	0.543951	0.568889	0.559091	0.553691	0.554135	0.552331	0.55494	0.556511	0.541186	0.535783	0.542739	0.528858	0.552326	0.54663	0.549325	0.561111	0.552723	0.54023	0.550718	0.534932	0.546345	0.537199	0.546	0.543241	0.543905
GB193_C	0.58871	0.605682	0.59335	0.604019	0.591224	0.596734	0.571596	0.603371	0.596552	0.6	0.586698	0.602771	0.591549	0.616667	0.595291	0.609557	0.605791	0.610092	0.609729	0.613426	0.603365	0.602837	0.603926	0.600917	0.614319	0.612128	0.596774	0.604408	0.615903	0.597356	0.612644	0.602015	0.597753	0.592807	0.607914	0.599509	0.585714	0.594406	0.605023	0.597477	0.589588	0.587156	0.606729	0.611257	0.583763	0.587059	0.609557	0.593822	0.596429
GB194_C	0.566352	0.558282	0.557393	0.55515	0.562793	0.577607	0.553647	0.557908	0.560644	0.561419	0.570423	0.561105	0.574616	0.56395	0.565824	0.563507	0.568906	0.5696	0.556193	0.566024	0.565742	0.578189	0.563845	0.561916	0.563327	0.567625	0.561071	0.562323	0.545396	0.570871	0.559168	0.577614	0.567173	0.561669	0.575041	0.541981	0.567506	0.560766	0.563824	0.564173	0.558571	0.562918	0.563237	0.554039	0.559839	0.546741	0.570202	0.556812	0.563063
GB195_C	0.547208	0.557636	0.554014	0.5475	0.569063	0.570766	0.546471	0.546095	0.560261	0.564011	0.554839	0.546462	0.558148	0.552921	0.553325	0.558642	0.557821	0.562704	0.54625	0.557845	0.549639	0.563821	0.557735	0.561815	0.545892	0.553875	0.547138	0.555476	0.54325	0.564865	0.552262	0.562959	0.556047	0.562454	0.555046	0.536652	0.562857	0.552632	0.550089	0.557325	0.548216	0.549101	0.556005	0.543678	0.542662	0.537359	0.569909	0.547937	0.546311
GB196_C	0.557891	0.568952	0.575216	0.559224	0.569347	0.574271	0.544763	0.554945	0.570634	0.569459	0.561447	0.574165	0.577799	0.569048	0.568384	0.564604	0.575084	0.567949	0.564706	0.569953	0.568627	0.589691	0.564684	0.572309	0.572782	0.57481	0.569705	0.563611	0.563338	0.563694	0.562094	0.565554	0.571888	0.558027	0.561924	0.546992	0.552493	0.560322	0.572123	0.571101	0.569942	0.560835	0.560739	0.567073	0.56491	0.554957	0.586307	0.57072	0.563008
GB197_C	0.550687	0.556779	0.549407	0.548124	0.561249	0.556897	0.542657	0.547589	0.550495	0.564716	0.554992	0.533684	0.560281	0.54727	0.553689	0.555481	0.554617	0.552514	0.545654	0.556378	0.551845	0.554873	0.547861	0.550586	0.547665	0.552322	0.549531	0.541966	0.537975	0.559211	0.548368	0.560451	0.5528	0.551235	0.544877	0.53089	0.568736	0.541145	0.555556	0.549793	0.551724	0.555731	0.546969	0.559795	0.556843	0.540323	0.562547	0.547164	0.531797
GB198_C	0.552402	0.568713	0.554128	0.561448	0.562399	0.566929	0.551829	0.558015	0.55138	0.57398	0.546042	0.559613	0.562998	0.561135	0.557515	0.561611	0.567466	0.553788	0.551829	0.549612	0.537375	0.567114	0.555906	0.572993	0.563056	0.573374	0.561051	0.551506	0.539832	0.556891	0.562407	0.542705	0.552709	0.545238	0.557536	0.543119	0.542226	0.542768	0.559647	0.550078	0.552065	0.550228	0.549536	0.546465	0.54368	0.550934	0.5623	0.551901	0.551809
GB199_C	0.546283	0.547654	0.541078	0.542847	0.553879	0.560672	0.533313	0.547553	0.554062	0.54902	0.539625	0.547195	0.554341	0.544505	0.544263	0.541279	0.551392	0.551609	0.539776	0.548181	0.544752	0.551476	0.546078	0.558115	0.539407	0.550847	0.547718	0.550129	0.523522	0.55421	0.545574	0.550242	0.545113	0.54843	0.545455	0.525794	0.552326	0.539319	0.547304	0.540948	0.543381	0.542872	0.538529	0.538947	0.545745	0.537677	0.557487	0.541452	0.534182
GB200_C	0.536122	0.534351	0.549327	0.534335	0.533403	0.544393	0.531936	0.54491	0.537298	0.550866	0.535639	0.55098	0.538618	0.547619	0.536706	0.529897	0.543738	0.53507	0.55315	0.537755	0.536093	0.561028	0.540816	0.545898	0.558071	0.555666	0.531187	0.534553	0.525126	0.545643	0.543021	0.547357	0.544061	0.541582	0.544025	0.54195	0.533721	0.528	0.551456	0.533797	0.550562	0.520548	0.54	0.545673	0.524138	0.541304	0.545918	0.528958	0.534447
GB201_C	0.565015	0.570792	0.554695	0.558087	0.567809	0.576458	0.553514	0.570124	0.573091	0.566393	0.574279	0.562294	0.568526	0.556639	0.564753	0.572333	0.574839	0.569016	0.559706	0.56586	0.56799	0.577726	0.566803	0.567634	0.559545	0.574401	0.572975	0.561218	0.551235	0.58125	0.56284	0.560294	0.559968	0.564854	0.567454	0.53811	0.568009	0.559715	0.568303	0.567179	0.563291	0.562676	0.563665	0.559168	0.55131	0.548169	0.576384	0.563146	0.549734
GB202_C	0.531054	0.541333	0.524038	0.534378	0.545153	0.552443	0.519371	0.545981	0.535665	0.540577	0.528644	0.542244	0.542146	0.534428	0.52811	0.546686	0.549379	0.538306	0.53255	0.545085	0.540129	0.558419	0.534776	0.539765	0.544036	0.549131	0.537581	0.544974	0.533686	0.540929	0.542802	0.535338	0.534472	0.532452	0.542906	0.519334	0.542294	0.545105	0.548938	0.540299	0.535323	0.533378	0.537447	0.533569	0.527149	0.522606	0.54262	0.539823	0.532627
GB203_C	0.557467	0.565501	0.55692	0.556075	0.570191	0.57311	0.54695	0.548754	0.55339	0.562863	0.548373	0.556423	0.554283	0.557679	0.551973	0.558498	0.565018	0.561701	0.561499	0.543407	0.550391	0.56109	0.557404	0.559857	0.557793	0.558062	0.558642	0.565714	0.546271	0.5628	0.549431	0.554724	0.563692	0.568394	0.556319	0.544151	0.554622	0.550861	0.567483	0.55261	0.553292	0.562315	0.549539	0.550752	0.554102	0.543078	0.558899	0.550484	0.546533
GB204_C	0.552196	0.553519	0.545351	0.542969	0.561798	0.561118	0.538168	0.548761	0.557878	0.559365	0.55311	0.554996	0.552655	0.554937	0.553422	0.557036	0.550912	0.559226	0.548875	0.556288	0.540784	0.562626	0.548387	0.562881	0.552233	0.549564	0.56119	0.552102	0.531655	0.554789	0.562214	0.557126	0.542656	0.550955	0.544089	0.532878	0.558824	0.541067	0.553394	0.549612	0.553333	0.552568	0.546645	0.54862	0.54771	0.554359	0.551477	0.545144	0.548591
GB205_C	0.548491	0.550935	0.537313	0.532114	0.546502	0.546341	0.526433	0.547586	0.544034	0.556586	0.542616	0.534676	0.550648	0.533052	0.540896	0.551149	0.548537	0.542966	0.535714	0.547454	0.548525	0.557232	0.543015	0.546199	0.547536	0.553498	0.542094	0.543682	0.535961	0.558867	0.544791	0.551471	0.545159	0.536467	0.535683	0.52337	0.539044	0.536576	0.54229	0.537528	0.545954	0.53542	0.53701	0.55202	0.539786	0.53242	0.560985	0.531741	0.531357
GB206_C	0.555732	0.563891	0.538422	0.554585	0.559553	0.558653	0.545154	0.551496	0.561311	0.558769	0.560851	0.550066	0.560947	0.544705	0.550781	0.556995	0.566249	0.562285	0.548225	0.553303	0.55855	0.565665	0.54563	0.550266	0.554983	0.562029	0.556369	0.560385	0.541833	0.565972	0.559642	0.554313	0.551199	0.544847	0.558673	0.528053	0.551429	0.547926	0.56345	0.552515	0.554781	0.538301	0.560816	0.532164	0.537228	0.53853	0.574899	0.550495	0.552258
GB208_C	0.556943	0.563758	0.55	0.547993	0.564677	0.569149	0.55	0.553427	0.565068	0.5625	0.558547	0.561483	0.564364	0.559338	0.566031	0.565137	0.570874	0.566621	0.55975	0.575079	0.560761	0.582524	0.566307	0.564927	0.565834	0.558	0.56995	0.557047	0.552774	0.560357	0.560724	0.559422	0.563433	0.556872	0.563574	0.542716	0.554907	0.564921	0.565343	0.564386	0.549147	0.552076	0.557184	0.543011	0.54662	0.547255	0.571828	0.562701	0.558547
GB209_C	0.558865	0.561307	0.560799	0.557002	0.572082	0.574317	0.554979	0.562842	0.564246	0.567851	0.559406	0.560367	0.565217	0.55017	0.55777	0.55991	0.56665	0.568269	0.546506	0.55901	0.56877	0.573059	0.559807	0.560462	0.555832	0.568773	0.559517	0.56087	0.554005	0.566007	0.559713	0.558341	0.557636	0.558185	0.568953	0.55506	0.555614	0.544986	0.55561	0.56	0.548145	0.558031	0.561343	0.554631	0.563237	0.553108	0.575958	0.556058	0.552288
GB20_C	0.56871	0.593096	0.584146	0.557175	0.578652	0.59375	0.567181	0.586134	0.577586	0.584112	0.565367	0.566456	0.557432	0.592133	0.585498	0.563043	0.575855	0.580128	0.577419	0.583696	0.575515	0.576835	0.571918	0.574895	0.579348	0.584245	0.577088	0.569005	0.581579	0.574157	0.575053	0.577859	0.558884	0.561384	0.571106	0.576441	0.582262	0.572043	0.578782	0.569383	0.569175	0.565502	0.563319	0.594987	0.583333	0.556075	0.577449	0.562105	0.574492
GB210_C	0.554618	0.564532	0.565663	0.54269	0.571429	0.559271	0.53355	0.552215	0.560299	0.56146	0.546173	0.550399	0.554864	0.556262	0.550053	0.555843	0.550195	0.556594	0.557318	0.55989	0.552799	0.554231	0.558923	0.559211	0.547472	0.569547	0.546941	0.546734	0.550319	0.57	0.549749	0.552669	0.550246	0.553794	0.554491	0.527083	0.560206	0.542735	0.560327	0.551366	0.557432	0.538153	0.546597	0.542553	0.545586	0.537713	0.551116	0.556943	0.544258
GB211_C	0.555658	0.559524	0.544747	0.54932	0.558463	0.565957	0.548237	0.556475	0.548163	0.568127	0.547802	0.543228	0.551241	0.551613	0.552023	0.551125	0.553604	0.564916	0.551492	0.554429	0.551374	0.564804	0.549733	0.55545	0.540488	0.55665	0.546701	0.538584	0.552464	0.551268	0.541706	0.53937	0.536986	0.528662	0.549494	0.542625	0.544223	0.544087	0.546089	0.544087	0.552665	0.547972	0.548144	0.552098	0.548159	0.546253	0.560674	0.532258	0.524404
GB212_C	0.546875	0.553237	0.539062	0.55157	0.541448	0.551264	0.54207	0.535451	0.547907	0.542141	0.530884	0.545009	0.55285	0.548875	0.553023	0.565711	0.549642	0.554267	0.549188	0.55726	0.546804	0.557143	0.542532	0.54342	0.548518	0.563686	0.549149	0.539706	0.53622	0.555445	0.543401	0.527668	0.540541	0.540513	0.548847	0.527778	0.539916	0.541188	0.54833	0.553365	0.542823	0.552807	0.535714	0.551429	0.543689	0.54223	0.551583	0.545775	0.544907
GB213_C	0.556025	0.556663	0.545584	0.543534	0.544598	0.56124	0.54729	0.546909	0.54561	0.556063	0.53598	0.546563	0.543452	0.558573	0.542363	0.550767	0.553922	0.555172	0.545005	0.547337	0.551702	0.5691	0.541617	0.547027	0.548441	0.548687	0.564262	0.531034	0.547782	0.554438	0.549516	0.54978	0.54878	0.546429	0.543093	0.534559	0.532282	0.54878	0.559588	0.552632	0.542641	0.548	0.559701	0.540258	0.542169	0.541721	0.558465	0.54565	0.54804
GB214_C	0.545872	0.552769	0.558342	0.547597	0.564474	0.56747	0.549274	0.553824	0.544128	0.568702	0.54833	0.547137	0.562299	0.541064	0.558327	0.56079	0.549344	0.557418	0.550319	0.554706	0.545584	0.572444	0.55743	0.554688	0.547156	0.560042	0.547868	0.549373	0.54577	0.545632	0.544776	0.565171	0.55563	0.559322	0.556719	0.530899	0.55648	0.544261	0.547684	0.549463	0.539514	0.540689	0.550822	0.53642	0.54386	0.540616	0.56839	0.551935	0.544737
GB215_C	0.536716	0.566088	0.535537	0.538462	0.532562	0.56314	0.531425	0.537604	0.54426	0.564985	0.52753	0.541781	0.531519	0.569814	0.55	0.539398	0.54898	0.556328	0.534979	0.548936	0.538813	0.559091	0.544118	0.556988	0.54144	0.55144	0.539804	0.540264	0.551887	0.54089	0.547106	0.552676	0.533201	0.525926	0.540785	0.532787	0.54932	0.535865	0.545144	0.536377	0.541022	0.540578	0.536704	0.542832	0.536728	0.537519	0.546256	0.530612	0.540663
GB216_C	0.535714	0.541142	0.534783	0.541622	0.537855	0.561404	0.535014	0.537845	0.534142	0.539956	0.5258	0.533654	0.537512	0.542265	0.537934	0.5342	0.534741	0.539402	0.530648	0.536538	0.542237	0.557022	0.537146	0.535126	0.524327	0.550627	0.536697	0.541988	0.531947	0.53884	0.530408	0.554278	0.528452	0.542744	0.531881	0.527354	0.548128	0.530389	0.53763	0.541508	0.527518	0.539269	0.541434	0.534123	0.538108	0.535398	0.547384	0.527122	0.536354
GB217_C	0.546867	0.554104	0.551676	0.53982	0.559911	0.556522	0.544781	0.548094	0.557495	0.551809	0.542624	0.551275	0.561775	0.547219	0.551471	0.541922	0.559505	0.551543	0.535088	0.550842	0.558603	0.558664	0.541723	0.552083	0.549853	0.558046	0.556377	0.544643	0.537547	0.561669	0.545927	0.546223	0.549051	0.550243	0.543906	0.533804	0.532378	0.541176	0.549761	0.551944	0.541404	0.539886	0.551599	0.528804	0.538043	0.539837	0.563022	0.540637	0.550152
GB221_C	0.543452	0.544767	0.545409	0.537037	0.557178	0.568102	0.535094	0.54064	0.548706	0.552131	0.545113	0.546379	0.55054	0.542125	0.546544	0.545455	0.549745	0.556075	0.543899	0.550943	0.537431	0.556136	0.552334	0.549687	0.549867	0.551668	0.540071	0.551763	0.548	0.54851	0.546372	0.541799	0.53725	0.536215	0.548319	0.537705	0.542541	0.54571	0.543087	0.540936	0.548768	0.55249	0.54574	0.532816	0.54186	0.527654	0.553709	0.54005	0.542821
GB222_C	0.545418	0.54601	0.558125	0.543456	0.561798	0.584005	0.537615	0.558772	0.547768	0.556299	0.551031	0.547899	0.559223	0.547347	0.553913	0.553792	0.552588	0.550301	0.546807	0.562615	0.555061	0.56515	0.549157	0.560201	0.556239	0.562931	0.55009	0.547393	0.548165	0.559889	0.5445	0.557266	0.544563	0.540438	0.55288	0.551471	0.572751	0.533188	0.552521	0.545116	0.55	0.530854	0.548913	0.551213	0.559278	0.538049	0.559863	0.542821	0.54065
GB223_C	0.562374	0.565951	0.568306	0.545455	0.554971	0.564199	0.546317	0.560574	0.560261	0.56927	0.559495	0.560209	0.564088	0.564843	0.548574	0.553203	0.56004	0.564737	0.54555	0.561155	0.575159	0.565644	0.554864	0.561203	0.556128	0.574074	0.541935	0.563973	0.557536	0.576881	0.551795	0.557851	0.546627	0.548461	0.56878	0.560942	0.556769	0.544196	0.560561	0.550392	0.54966	0.552824	0.553226	0.56298	0.556934	0.550743	0.573563	0.554878	0.545943
GB226_C	0.550886	0.556691	0.564835	0.544749	0.557946	0.570208	0.545491	0.55265	0.554804	0.544685	0.55156	0.546138	0.567545	0.545694	0.556525	0.558938	0.557916	0.549162	0.548297	0.562901	0.555556	0.567912	0.549564	0.554496	0.551264	0.562989	0.551187	0.554724	0.554408	0.560456	0.553705	0.560879	0.553513	0.55298	0.554513	0.545711	0.562425	0.546206	0.558843	0.551566	0.542453	0.549674	0.558052	0.559227	0.54994	0.548402	0.566639	0.545825	0.560484
GB227_C	0.555995	0.568867	0.555944	0.547445	0.571997	0.564626	0.545455	0.558636	0.560889	0.559031	0.551506	0.56318	0.557496	0.550699	0.546916	0.558784	0.558575	0.566751	0.550309	0.559986	0.555457	0.553049	0.559735	0.560024	0.551812	0.566355	0.556436	0.559328	0.534062	0.569117	0.554406	0.560434	0.557391	0.561756	0.551459	0.544133	0.555367	0.55272	0.560704	0.551211	0.552657	0.550837	0.550265	0.549828	0.545913	0.541596	0.567598	0.553486	0.542776
GB228_C	0.548527	0.557642	0.550307	0.53956	0.550769	0.578512	0.537681	0.543143	0.553967	0.539621	0.543617	0.546959	0.545181	0.544944	0.556175	0.544928	0.555407	0.5617	0.537865	0.560154	0.541667	0.565194	0.549799	0.55177	0.550137	0.562443	0.558741	0.541335	0.537764	0.545587	0.556394	0.545802	0.545611	0.541252	0.547619	0.537975	0.554018	0.548113	0.557282	0.540019	0.549881	0.547125	0.547348	0.537931	0.548217	0.539019	0.562243	0.536467	0.546237
GB229_C	0.559677	0.556641	0.55414	0.553715	0.582121	0.56506	0.546584	0.560014	0.559701	0.55482	0.554124	0.55806	0.557771	0.55349	0.55246	0.563748	0.564396	0.575377	0.548999	0.570161	0.543708	0.565849	0.557874	0.561544	0.561053	0.558574	0.561705	0.557462	0.547316	0.564675	0.555481	0.551667	0.563595	0.552482	0.55914	0.531755	0.554245	0.551357	0.550892	0.55947	0.554878	0.564011	0.557153	0.55985	0.540049	0.544145	0.558533	0.558824	0.548488
GB230_C	0.280711	0.283749	0.27733	0.291852	0.269066	0.290064	0.271129	0.278824	0.284755	0.277147	0.277344	0.28874	0.281457	0.291903	0.297773	0.284643	0.288913	0.276361	0.276766	0.266052	0.277911	0.281648	0.274736	0.280778	0.285919	0.29779	0.28442	0.265103	0.276128	0.294047	0.289855	0.269011	0.279548	0.277628	0.278343	0.262671	0.276684	0.290649	0.286347	0.266355	0.284305	0.291878	0.273433	0.297101	0.278409	0.279241	0.29029	0.277719	0.29898
GB233_C	0.541775	0.538362	0.547312	0.537601	0.546512	0.552443	0.533639	0.527837	0.545131	0.550094	0.537447	0.534317	0.546408	0.536601	0.546048	0.544139	0.540995	0.547084	0.530261	0.540666	0.541981	0.551965	0.534496	0.545736	0.537167	0.550593	0.538633	0.530016	0.528	0.551917	0.533333	0.538755	0.539474	0.537609	0.536681	0.523549	0.529686	0.522431	0.54147	0.544547	0.545688	0.534958	0.534066	0.528279	0.53341	0.525157	0.543285	0.530815	0.531463
GB236_C	0.571677	0.575608	0.572289	0.558629	0.583797	0.583808	0.560111	0.56901	0.574573	0.577196	0.574645	0.568334	0.573054	0.562609	0.573364	0.573907	0.571033	0.573633	0.569384	0.576048	0.572193	0.587427	0.571168	0.573378	0.567846	0.578603	0.570941	0.574207	0.563482	0.587755	0.573098	0.574713	0.570181	0.574334	0.57884	0.547248	0.575621	0.56996	0.566686	0.562193	0.569312	0.564773	0.568151	0.565517	0.551705	0.558305	0.588661	0.56344	0.561053
GB238_C	0.5347	0.541213	0.522814	0.524744	0.532815	0.542471	0.520168	0.529173	0.522799	0.545374	0.521701	0.529319	0.537607	0.546708	0.536645	0.530428	0.519778	0.53013	0.528391	0.541385	0.537273	0.544271	0.537252	0.532334	0.530903	0.540412	0.538026	0.524752	0.54375	0.546667	0.533385	0.528791	0.523256	0.522998	0.532028	0.514151	0.527992	0.515498	0.529935	0.540362	0.527531	0.528892	0.536244	0.534047	0.520115	0.535584	0.53413	0.533385	0.535345
GB50_C	0.543507	0.564052	0.55401	0.549286	0.563768	0.57483	0.54104	0.557981	0.562074	0.569196	0.555797	0.550134	0.551049	0.570404	0.561828	0.555404	0.560322	0.556005	0.557846	0.566025	0.542836	0.562229	0.557665	0.546772	0.558155	0.573549	0.550546	0.543388	0.548624	0.559744	0.556069	0.554472	0.551862	0.544242	0.547445	0.543974	0.553859	0.556309	0.561917	0.546897	0.568396	0.548847	0.555177	0.54359	0.557785	0.544118	0.560432	0.545213	0.547238
GB51_C	0.558912	0.569114	0.565374	0.555188	0.586018	0.584989	0.547604	0.565205	0.570145	0.567276	0.565011	0.565697	0.572727	0.552806	0.561644	0.557295	0.570601	0.565106	0.556164	0.565289	0.572917	0.576803	0.562541	0.568013	0.562787	0.570559	0.564467	0.567014	0.55377	0.570248	0.563107	0.553907	0.568718	0.57177	0.56512	0.561144	0.566882	0.556981	0.56804	0.571837	0.566216	0.560397	0.563836	0.55016	0.5625	0.54992	0.576765	0.559318	0.562593
GB55_C	0.562466	0.563778	0.555716	0.556344	0.580916	0.580205	0.560374	0.560725	0.559343	0.568878	0.563223	0.569182	0.572727	0.556917	0.566833	0.556724	0.56398	0.564632	0.557126	0.563226	0.571983	0.569721	0.567897	0.573164	0.564419	0.568986	0.562697	0.559605	0.548656	0.56824	0.558357	0.570219	0.569825	0.56595	0.556215	0.551795	0.565996	0.555946	0.569645	0.568452	0.56325	0.560277	0.564313	0.540089	0.556416	0.545266	0.58111	0.558889	0.559666
GB56_C	0.556551	0.57025	0.566176	0.552739	0.568651	0.58458	0.555706	0.564413	0.565781	0.569859	0.5592	0.562725	0.568084	0.558453	0.564644	0.55596	0.568182	0.5625	0.557422	0.567597	0.556678	0.570767	0.564735	0.565269	0.555175	0.558714	0.561427	0.555991	0.554627	0.560145	0.55274	0.572539	0.56196	0.555556	0.561183	0.545935	0.553829	0.545966	0.559662	0.562026	0.555081	0.550853	0.561805	0.547592	0.554251	0.547639	0.572447	0.558875	0.550713
GB57_C	0.577778	0.575829	0.563872	0.555755	0.564899	0.574074	0.573826	0.56689	0.564924	0.563419	0.56563	0.568218	0.571062	0.585578	0.572727	0.565657	0.563492	0.575733	0.563813	0.572635	0.57261	0.57424	0.562284	0.5664	0.578689	0.585265	0.564677	0.567797	0.570362	0.560764	0.567141	0.579848	0.556962	0.551458	0.568681	0.539315	0.575605	0.562709	0.575121	0.56874	0.559387	0.570833	0.572864	0.559623	0.565217	0.561131	0.566102	0.573387	0.580357
GB58_C	0.555468	0.565252	0.556711	0.553663	0.562827	0.576238	0.551347	0.54789	0.561779	0.577679	0.553173	0.550643	0.552542	0.57381	0.559641	0.544262	0.553772	0.575286	0.555556	0.570085	0.543554	0.572552	0.558974	0.565466	0.550725	0.569355	0.560033	0.551753	0.558455	0.549743	0.550874	0.542214	0.549363	0.535836	0.558772	0.56381	0.552632	0.546434	0.563505	0.562397	0.564103	0.549837	0.541803	0.541	0.549902	0.546679	0.563559	0.550481	0.54712
GB59_C	0.546785	0.561153	0.550158	0.545376	0.568067	0.590319	0.545015	0.555401	0.555039	0.567655	0.566442	0.547572	0.553333	0.55924	0.560028	0.554901	0.545332	0.564976	0.552218	0.54697	0.560563	0.57038	0.567675	0.562458	0.557133	0.56105	0.560219	0.556061	0.556728	0.552788	0.544408	0.567553	0.554071	0.556937	0.556514	0.546448	0.562061	0.553085	0.55207	0.550784	0.558621	0.546908	0.553107	0.558264	0.55594	0.543265	0.563369	0.552545	0.542373
GB60_C	0.124785	0.120719	0.123308	0.116719	0.111621	0.127036	0.120655	0.116243	0.125	0.128085	0.119507	0.116775	0.107898	0.130672	0.128876	0.126885	0.121856	0.123211	0.128571	0.122569	0.127642	0.127159	0.112892	0.120977	0.127166	0.135193	0.114474	0.114986	0.127284	0.126263	0.126254	0.122036	0.110438	0.117037	0.118881	0.122036	0.133929	0.13131	0.121765	0.113941	0.121658	0.123043	0.119655	0.125963	0.107668	0.121138	0.11288	0.118768	0.121029
GB61_C	0.546466	0.559447	0.548999	0.549333	0.557742	0.591187	0.54202	0.552149	0.549929	0.558571	0.552372	0.552507	0.562249	0.554491	0.55117	0.543215	0.552881	0.565374	0.544724	0.55119	0.55973	0.559729	0.556709	0.553177	0.554131	0.561507	0.553875	0.564915	0.531856	0.550452	0.547555	0.571899	0.54886	0.538399	0.542228	0.551919	0.552476	0.546957	0.552824	0.544163	0.549289	0.544776	0.548744	0.556295	0.554438	0.54507	0.555372	0.544902	0.548501
GB62_C	0.541401	0.542575	0.539716	0.540151	0.562805	0.56647	0.53781	0.541532	0.536384	0.564456	0.538835	0.537879	0.547674	0.554622	0.546563	0.557274	0.542795	0.557359	0.537797	0.555242	0.559399	0.55665	0.545714	0.542508	0.545306	0.56291	0.546009	0.55803	0.556951	0.547816	0.541578	0.548364	0.536842	0.543995	0.545288	0.549033	0.567784	0.53337	0.549895	0.536041	0.55123	0.538245	0.534179	0.556047	0.55	0.548934	0.555226	0.540042	0.547853
GB63_C	0.545726	0.541331	0.540509	0.541841	0.542977	0.555682	0.523663	0.542857	0.546939	0.54375	0.538302	0.542008	0.548117	0.55835	0.545181	0.551653	0.555221	0.555328	0.540206	0.543478	0.539785	0.556723	0.54262	0.539761	0.553753	0.548654	0.535124	0.542008	0.530414	0.548936	0.545988	0.545045	0.54175	0.534021	0.533403	0.526966	0.538031	0.541322	0.5499	0.544057	0.554705	0.549696	0.539554	0.540984	0.537246	0.547722	0.552083	0.544821	0.543803
GB65_C	0.547115	0.550072	0.545096	0.546048	0.557651	0.557671	0.536525	0.548209	0.550311	0.555283	0.543603	0.547864	0.545779	0.540846	0.555012	0.540034	0.551173	0.55433	0.534759	0.554777	0.548948	0.559524	0.551067	0.549035	0.544093	0.556564	0.550236	0.543816	0.529878	0.560011	0.54529	0.538238	0.554167	0.555037	0.546863	0.530138	0.555911	0.544928	0.55275	0.54649	0.547237	0.545168	0.548481	0.54772	0.546277	0.529691	0.565745	0.542403	0.544689
GB66_C	0.547883	0.553717	0.54065	0.541418	0.556291	0.560758	0.54079	0.546238	0.55617	0.551325	0.541481	0.552095	0.551922	0.548246	0.553153	0.543426	0.555207	0.557301	0.527978	0.552264	0.558062	0.556167	0.546216	0.552424	0.546902	0.558068	0.548417	0.546956	0.533208	0.556891	0.547185	0.545229	0.545292	0.553352	0.548239	0.525826	0.555556	0.543452	0.549065	0.54352	0.541401	0.542849	0.551088	0.545603	0.548299	0.534846	0.564738	0.542395	0.547708
GB67_C	0.563468	0.569054	0.557482	0.561124	0.580882	0.594276	0.556751	0.569565	0.571513	0.574353	0.574683	0.562803	0.572207	0.568264	0.569817	0.560778	0.571315	0.577771	0.557199	0.574678	0.5675	0.566431	0.562288	0.572452	0.574009	0.569014	0.563307	0.571942	0.563131	0.573942	0.56441	0.568479	0.569845	0.574476	0.572692	0.550459	0.566557	0.563222	0.567582	0.571429	0.56812	0.558192	0.575674	0.554825	0.564145	0.55928	0.578527	0.565635	0.574231
GB68_C	0.573756	0.583774	0.562562	0.54958	0.580735	0.577998	0.56871	0.571565	0.572168	0.579556	0.563753	0.569259	0.572681	0.574041	0.578353	0.567393	0.571084	0.574709	0.558401	0.571689	0.566936	0.576243	0.570711	0.572067	0.573776	0.576779	0.573253	0.572392	0.551587	0.567559	0.576431	0.560354	0.565759	0.563663	0.57072	0.555252	0.551843	0.560658	0.569822	0.571031	0.562863	0.571429	0.569389	0.546362	0.558857	0.550737	0.577156	0.566369	0.559378
GB69_C	0.51876	0.54703	0.542531	0.531703	0.528674	0.56237	0.528219	0.521259	0.534396	0.545369	0.537893	0.540886	0.541373	0.533884	0.52466	0.537522	0.539496	0.537438	0.535	0.532815	0.541744	0.530331	0.536752	0.535774	0.545763	0.545685	0.519759	0.522569	0.515837	0.532727	0.524793	0.537698	0.523333	0.517889	0.510949	0.541339	0.51494	0.519759	0.542219	0.525087	0.540462	0.526678	0.537607	0.53277	0.541	0.540146	0.530919	0.522727	0.531136
GB70_C	0.542155	0.551643	0.563187	0.561538	0.559553	0.573407	0.539663	0.549517	0.550505	0.562992	0.564232	0.564477	0.5625	0.567599	0.559179	0.544578	0.559524	0.555156	0.554118	0.560096	0.554847	0.562344	0.564198	0.557831	0.561151	0.566265	0.549296	0.554187	0.554094	0.543367	0.553191	0.561842	0.537383	0.53494	0.539702	0.546667	0.549465	0.532609	0.568884	0.566176	0.55984	0.558111	0.542067	0.560606	0.560322	0.54625	0.551378	0.5391	0.544335
GB71_C	0.548469	0.556592	0.564784	0.56468	0.573759	0.569282	0.552846	0.565617	0.552457	0.580808	0.550642	0.548101	0.560942	0.56654	0.546814	0.55	0.550505	0.570687	0.551613	0.563599	0.548291	0.553161	0.556757	0.558491	0.576073	0.566013	0.564369	0.557745	0.553371	0.569559	0.565806	0.56781	0.556962	0.550279	0.557471	0.553922	0.559504	0.548828	0.56611	0.558625	0.57132	0.549191	0.547745	0.558979	0.545603	0.555394	0.556417	0.550826	0.562321
GB72_C	0.550234	0.56261	0.556169	0.553498	0.567857	0.583525	0.547786	0.552329	0.548902	0.565471	0.563301	0.55708	0.566715	0.554309	0.55356	0.55496	0.556846	0.563953	0.557985	0.559033	0.562167	0.566122	0.560816	0.571253	0.558672	0.565272	0.55034	0.560519	0.55	0.571031	0.550791	0.567901	0.550358	0.569785	0.557613	0.539103	0.561453	0.544601	0.557382	0.561096	0.56167	0.551151	0.546658	0.548588	0.567222	0.549828	0.562921	0.554407	0.551861
GB73_C	0.44457	0.445766	0.445801	0.441715	0.445797	0.436652	0.431866	0.448604	0.453578	0.438928	0.448718	0.446299	0.436543	0.441753	0.449538	0.434551	0.44871	0.453757	0.437965	0.454155	0.446696	0.451987	0.439825	0.445736	0.435841	0.451265	0.446879	0.44172	0.426471	0.447616	0.441388	0.441718	0.443064	0.441592	0.438211	0.422875	0.431567	0.44474	0.45441	0.439709	0.435176	0.437221	0.438462	0.430089	0.416482	0.433333	0.450863	0.442033	0.435939
GB74_C	0.545605	0.550987	0.53861	0.532801	0.542159	0.558594	0.524452	0.538591	0.539049	0.548736	0.547285	0.547899	0.53886	0.559836	0.550336	0.551903	0.541107	0.552326	0.536195	0.537997	0.538053	0.551573	0.545927	0.54402	0.556684	0.550833	0.550167	0.539763	0.544606	0.539007	0.549917	0.539548	0.534281	0.531356	0.53169	0.538534	0.541109	0.536565	0.547342	0.541667	0.54	0.522184	0.532446	0.531873	0.541825	0.54219	0.548359	0.522651	0.544894
GB75_C	0.549624	0.556962	0.549304	0.561275	0.564212	0.58239	0.540329	0.557631	0.556485	0.572671	0.547529	0.563679	0.553428	0.556146	0.557296	0.555459	0.557874	0.557983	0.557312	0.559003	0.559717	0.571773	0.546181	0.566096	0.558612	0.563745	0.561116	0.556234	0.558442	0.557844	0.551391	0.561547	0.555851	0.548727	0.556622	0.556604	0.559153	0.544628	0.558482	0.558647	0.552117	0.5464	0.55298	0.549342	0.570208	0.547739	0.557429	0.549383	0.550095
GB76_C	0.560598	0.561837	0.564815	0.552407	0.569329	0.582673	0.558978	0.555853	0.567771	0.568569	0.566465	0.557649	0.564281	0.558302	0.564566	0.57072	0.560623	0.568739	0.549658	0.556911	0.571001	0.56057	0.554832	0.562986	0.569536	0.559503	0.564786	0.565524	0.545455	0.57134	0.557215	0.569709	0.556243	0.560086	0.554459	0.540165	0.561471	0.561509	0.567382	0.557339	0.556437	0.547164	0.56407	0.558075	0.557734	0.55625	0.571023	0.556604	0.555855
GB100_D	0.572398	0.585913	0.584087	0.57392	0.578125	0.600182	0.572917	0.57571	0.579114	0.583615	0.565359	0.567629	0.577419	0.586626	0.58744	0.576923	0.580871	0.582148	0.557632	0.577901	0.57931	0.578283	0.585246	0.580398	0.585156	0.571651	0.580696	0.563813	0.580517	0.570388	0.574387	0.583184	0.568182	0.569579	0.576795	0.564602	0.575506	0.574485	0.571752	0.581487	0.561847	0.559876	0.569074	0.578035	0.565719	0.573604	0.578431	0.57277	0.577114
GB101_D	0.56899	0.579399	0.584211	0.575243	0.582812	0.586453	0.557402	0.578792	0.569242	0.582409	0.58216	0.572557	0.584592	0.579243	0.576809	0.579104	0.579942	0.585153	0.577536	0.59276	0.573927	0.591406	0.574704	0.575107	0.581647	0.599265	0.559647	0.568182	0.581553	0.582942	0.56623	0.580844	0.57604	0.566616	0.574387	0.579564	0.580531	0.566274	0.580552	0.569611	0.582226	0.569403	0.572767	0.579855	0.580402	0.561709	0.570543	0.567821	0.571429
GB103_D	0.578241	0.576994	0.566802	0.570439	0.59106	0.593571	0.557971	0.580677	0.572277	0.588812	0.584546	0.562977	0.572939	0.58132	0.578032	0.573499	0.575772	0.587451	0.57129	0.58746	0.568592	0.591895	0.579449	0.578551	0.587917	0.576812	0.582164	0.584382	0.56936	0.584485	0.58069	0.580667	0.574144	0.569519	0.578196	0.579333	0.579127	0.569085	0.577545	0.58033	0.567089	0.567647	0.571429	0.566327	0.568493	0.561765	0.585129	0.572519	0.561003
GB104_D	0.553976	0.559297	0.555363	0.557842	0.569718	0.578579	0.544479	0.554396	0.558756	0.556056	0.556025	0.554409	0.563233	0.545588	0.564331	0.564794	0.566301	0.560996	0.551623	0.561752	0.568421	0.567588	0.561483	0.556302	0.550304	0.568966	0.561266	0.552116	0.53717	0.575143	0.555873	0.560212	0.565861	0.563872	0.561527	0.534014	0.563819	0.549138	0.561347	0.557856	0.553935	0.554704	0.547647	0.54979	0.549102	0.541085	0.579787	0.55175	0.553107
GB105_D	0.562141	0.565934	0.575463	0.567485	0.59014	0.583703	0.553089	0.564554	0.565884	0.57244	0.573936	0.567853	0.582993	0.555878	0.564329	0.575643	0.566649	0.573589	0.554385	0.57984	0.566722	0.570817	0.565763	0.569845	0.565674	0.573254	0.565513	0.569645	0.56924	0.579061	0.558388	0.574074	0.567553	0.567039	0.564652	0.548452	0.579409	0.564396	0.564655	0.558328	0.580957	0.562753	0.566891	0.567277	0.569704	0.557096	0.587094	0.565133	0.559309
GB106_D	0.568766	0.570064	0.571888	0.564446	0.570583	0.583134	0.554682	0.570668	0.573699	0.570899	0.574324	0.567631	0.572384	0.554763	0.560156	0.589179	0.570764	0.571918	0.564765	0.569318	0.563761	0.579242	0.566358	0.569304	0.56971	0.576341	0.561135	0.566199	0.546247	0.585725	0.558843	0.560622	0.563927	0.561072	0.57377	0.549733	0.565469	0.561802	0.56647	0.56772	0.573381	0.558659	0.564748	0.567102	0.557995	0.55322	0.578383	0.571145	0.55443
GB107_D	0.559228	0.571996	0.562559	0.567442	0.573881	0.571586	0.561218	0.56514	0.570741	0.574495	0.568598	0.563866	0.573179	0.555496	0.57205	0.567662	0.574339	0.575793	0.561817	0.573698	0.576955	0.576773	0.561821	0.571029	0.570704	0.569436	0.564596	0.567746	0.557305	0.588624	0.568501	0.57549	0.566738	0.56871	0.566797	0.554822	0.574398	0.572904	0.569967	0.562005	0.56709	0.559418	0.563777	0.571429	0.560475	0.554043	0.578856	0.558742	0.563306
GB108_D	0.578421	0.577843	0.56797	0.563253	0.593119	0.599438	0.565133	0.577356	0.571429	0.576383	0.579126	0.570948	0.585341	0.56371	0.568112	0.581947	0.568787	0.572642	0.568926	0.575908	0.58171	0.583788	0.57553	0.572581	0.577014	0.581839	0.568125	0.578716	0.574813	0.587779	0.574105	0.582917	0.575902	0.584031	0.579131	0.571283	0.576839	0.569682	0.574526	0.566026	0.578899	0.570528	0.574291	0.570887	0.569231	0.563804	0.597509	0.574176	0.568268
GB109_D	0.579869	0.587146	0.575188	0.577103	0.569249	0.605598	0.56772	0.570485	0.565517	0.600484	0.571934	0.576404	0.571264	0.596026	0.58465	0.57483	0.579955	0.581839	0.570156	0.590596	0.586905	0.587156	0.574157	0.565121	0.588764	0.580317	0.568539	0.573394	0.575071	0.578824	0.569383	0.586466	0.5629	0.555936	0.563679	0.571247	0.568653	0.57047	0.57854	0.568433	0.597468	0.578522	0.568233	0.569705	0.573791	0.574209	0.587356	0.576419	0.565574
GB10_D	0.569843	0.575738	0.569155	0.572128	0.575255	0.593605	0.568635	0.574499	0.574671	0.585056	0.579016	0.56734	0.583994	0.570861	0.575458	0.571644	0.569025	0.58142	0.574213	0.57975	0.574438	0.588133	0.57194	0.57332	0.581272	0.589599	0.566716	0.574961	0.577446	0.59404	0.561025	0.587808	0.57389	0.570394	0.581722	0.576547	0.58042	0.562227	0.573743	0.568304	0.584337	0.566058	0.569373	0.570498	0.56713	0.556011	0.59482	0.570707	0.570447
GB110_D	0.573034	0.580386	0.56044	0.564991	0.569468	0.578846	0.571546	0.571545	0.580858	0.575439	0.567474	0.578862	0.576214	0.588853	0.571192	0.580565	0.57977	0.586885	0.569132	0.577381	0.568262	0.581756	0.572269	0.584691	0.586319	0.585644	0.572139	0.567726	0.557054	0.57401	0.578778	0.56912	0.56877	0.567797	0.569492	0.554935	0.560811	0.567323	0.577236	0.575125	0.573126	0.57329	0.565147	0.578471	0.569703	0.564982	0.583615	0.578778	0.561329
GB111_D	0.548169	0.547023	0.547809	0.546245	0.56221	0.572697	0.532086	0.546729	0.55661	0.556789	0.551223	0.544763	0.55086	0.536985	0.549777	0.551095	0.553828	0.55906	0.541092	0.544287	0.546226	0.554502	0.54484	0.551396	0.549074	0.550487	0.553513	0.555168	0.538994	0.559254	0.551014	0.546193	0.547059	0.547945	0.551738	0.533231	0.555796	0.547941	0.552071	0.541638	0.548193	0.538774	0.54519	0.54415	0.537664	0.53243	0.572862	0.546189	0.543445
GB112_D	0.565535	0.576446	0.5605	0.564422	0.580918	0.578327	0.556843	0.572469	0.582672	0.573792	0.568668	0.565934	0.57374	0.565373	0.573539	0.582406	0.579028	0.57257	0.564598	0.578652	0.572926	0.583689	0.57374	0.572968	0.577075	0.580655	0.572558	0.563047	0.559097	0.582321	0.570208	0.564171	0.56408	0.562404	0.563953	0.557459	0.564825	0.571082	0.566159	0.571429	0.564115	0.565357	0.566897	0.558893	0.549828	0.555261	0.576362	0.564079	0.559883
GB113_D	0.568331	0.577648	0.565313	0.566972	0.569948	0.581227	0.545079	0.573456	0.566323	0.573359	0.571864	0.573112	0.56275	0.561324	0.573162	0.568165	0.563699	0.571176	0.558123	0.558666	0.564019	0.581239	0.573804	0.568907	0.558368	0.579204	0.562872	0.56793	0.551213	0.577399	0.565878	0.569869	0.565833	0.569106	0.562165	0.55419	0.571934	0.564121	0.575119	0.560995	0.558409	0.558428	0.565282	0.569194	0.564345	0.552632	0.576543	0.567595	0.555796
GB114_D	0.530736	0.522458	0.542784	0.535714	0.525202	0.544295	0.509653	0.514732	0.53321	0.545	0.522326	0.520889	0.526829	0.52904	0.522321	0.544521	0.535869	0.540984	0.52122	0.533493	0.530658	0.535525	0.526882	0.534111	0.53578	0.536463	0.523373	0.520649	0.531852	0.541502	0.520453	0.525445	0.528912	0.515717	0.529724	0.52301	0.528859	0.525276	0.536087	0.535407	0.536342	0.521998	0.524179	0.525886	0.505921	0.523758	0.525253	0.530263	0.524838
GB115_D	0.55411	0.559459	0.567138	0.549919	0.558779	0.568592	0.532143	0.559033	0.559117	0.573269	0.554615	0.555866	0.561457	0.5625	0.56268	0.560294	0.556094	0.56347	0.565864	0.566365	0.555205	0.569984	0.568483	0.574176	0.566051	0.571942	0.547826	0.557437	0.573413	0.554734	0.550694	0.563683	0.551724	0.556732	0.574661	0.55852	0.559891	0.564011	0.573713	0.557971	0.572727	0.551554	0.555478	0.553816	0.567468	0.531051	0.568182	0.552198	0.557165
GB116_D	0.550384	0.566821	0.554717	0.549438	0.566691	0.579383	0.545541	0.559579	0.560803	0.56338	0.558157	0.552157	0.570656	0.546787	0.557967	0.562347	0.56531	0.5553	0.547342	0.549255	0.569865	0.56764	0.556516	0.558619	0.551014	0.566799	0.561243	0.561483	0.553059	0.583082	0.552703	0.559942	0.553618	0.558116	0.563838	0.542628	0.558152	0.553933	0.555614	0.551779	0.559946	0.551685	0.545702	0.558635	0.547671	0.532748	0.571281	0.552938	0.557004
GB117_D	0.571111	0.588018	0.594877	0.579734	0.587762	0.590149	0.571207	0.584475	0.580894	0.593023	0.55939	0.581858	0.583728	0.590441	0.589939	0.580093	0.577844	0.596651	0.576347	0.593465	0.587603	0.589577	0.588924	0.580764	0.583958	0.598485	0.573134	0.584356	0.583673	0.583599	0.574018	0.584838	0.566327	0.5729	0.576861	0.608772	0.582397	0.573485	0.586697	0.581649	0.592749	0.564394	0.588415	0.585317	0.562152	0.571669	0.581269	0.574516	0.594355
GB118_D	0.560842	0.571303	0.563913	0.563821	0.58062	0.574138	0.545548	0.575544	0.569417	0.569408	0.581092	0.557811	0.567548	0.553295	0.562661	0.582834	0.56878	0.557692	0.557892	0.580351	0.574545	0.579359	0.572511	0.563978	0.565259	0.579737	0.564111	0.559771	0.549305	0.580591	0.553333	0.554928	0.56582	0.560841	0.566557	0.557652	0.569196	0.55291	0.566049	0.557986	0.579502	0.557985	0.562744	0.566667	0.564189	0.549404	0.573161	0.567721	0.558494
GB119_D	0.575654	0.584302	0.575188	0.571594	0.596981	0.601351	0.56732	0.583482	0.577984	0.585326	0.592302	0.574373	0.58164	0.566474	0.587969	0.587159	0.578719	0.583673	0.575482	0.580539	0.585582	0.580934	0.574403	0.580858	0.579672	0.592211	0.584259	0.579773	0.574599	0.584005	0.56832	0.585244	0.576294	0.58867	0.59112	0.572435	0.574675	0.576141	0.583155	0.574612	0.580497	0.585009	0.577183	0.584239	0.572826	0.567292	0.597015	0.572052	0.563976
GB11_D	0.554764	0.568745	0.559814	0.567608	0.566317	0.587435	0.564599	0.566053	0.573757	0.566909	0.561909	0.560976	0.568523	0.561049	0.563369	0.57199	0.56089	0.569411	0.552484	0.569686	0.569864	0.572485	0.561552	0.575273	0.570294	0.568571	0.573702	0.570168	0.547826	0.572695	0.564429	0.564118	0.561232	0.559513	0.572336	0.54976	0.568096	0.557432	0.571096	0.567373	0.575942	0.562908	0.557533	0.572377	0.567402	0.554337	0.586111	0.567652	0.559825
GB121_D	0.558968	0.57352	0.554809	0.555138	0.575326	0.580513	0.557955	0.563211	0.56921	0.568286	0.569218	0.558243	0.568488	0.556993	0.561786	0.568565	0.571247	0.571051	0.55326	0.565434	0.568919	0.574727	0.562921	0.568546	0.566532	0.57416	0.569358	0.564528	0.559399	0.589207	0.557508	0.562699	0.559364	0.56374	0.561208	0.560215	0.562851	0.556949	0.561288	0.570029	0.579049	0.538201	0.558333	0.561414	0.56243	0.55368	0.571263	0.551072	0.555873
GB123_D	0.307062	0.322722	0.289137	0.300574	0.319286	0.311678	0.322517	0.311944	0.328515	0.317647	0.315972	0.300757	0.301511	0.328358	0.334651	0.330214	0.324584	0.319693	0.33966	0.332436	0.31686	0.324324	0.303668	0.32567	0.316645	0.338442	0.330275	0.319502	0.318182	0.316783	0.31202	0.316535	0.320225	0.309176	0.330976	0.316083	0.318182	0.339028	0.319042	0.307285	0.339608	0.317369	0.310118	0.309883	0.297428	0.298246	0.327109	0.311486	0.310754
GB124_D	0.576064	0.593552	0.582232	0.574468	0.597576	0.612481	0.574095	0.581576	0.590183	0.602581	0.594022	0.586652	0.586266	0.589917	0.589246	0.583045	0.581066	0.587823	0.596616	0.605081	0.584299	0.609238	0.595977	0.581967	0.600329	0.594163	0.590547	0.592486	0.585548	0.597722	0.582347	0.595833	0.572564	0.576701	0.582431	0.587518	0.582242	0.581788	0.598039	0.589875	0.604082	0.578178	0.585666	0.591837	0.588235	0.570039	0.604693	0.588395	0.578563
GB125_D	0.5511	0.555375	0.559459	0.53951	0.570993	0.575553	0.534759	0.551749	0.559035	0.565075	0.556083	0.555819	0.557831	0.549255	0.555636	0.556428	0.553793	0.555713	0.54931	0.563038	0.558129	0.566303	0.551272	0.563291	0.554775	0.547669	0.549553	0.559335	0.541553	0.5717	0.545939	0.564586	0.549122	0.554918	0.557143	0.552189	0.555556	0.549602	0.556187	0.552366	0.554536	0.543463	0.551915	0.549701	0.548066	0.534196	0.552762	0.54619	0.535931
GB126_D	0.575788	0.58216	0.568575	0.575996	0.594737	0.601601	0.55473	0.568395	0.578757	0.576436	0.574866	0.574947	0.577016	0.568258	0.568114	0.581818	0.573759	0.569028	0.571277	0.567416	0.576775	0.585987	0.575856	0.572953	0.569616	0.573385	0.564064	0.565567	0.565188	0.578643	0.570793	0.573021	0.57303	0.575976	0.568182	0.558594	0.570652	0.562926	0.570796	0.572	0.581152	0.55672	0.573189	0.558252	0.566823	0.554782	0.594719	0.569502	0.562389
GB127_D	0.146299	0.147157	0.141555	0.13806	0.147149	0.151088	0.151415	0.150309	0.138308	0.13563	0.130699	0.150389	0.142442	0.155676	0.153352	0.12806	0.143799	0.142665	0.146363	0.149225	0.149229	0.133938	0.143969	0.157761	0.151215	0.145175	0.145564	0.152857	0.158798	0.155075	0.166667	0.146489	0.144958	0.141717	0.146154	0.144721	0.142586	0.150926	0.146932	0.143721	0.14819	0.155665	0.146709	0.15287	0.140605	0.139301	0.14549	0.1369	0.154555
GB128_D	0.107991	0.109694	0.111702	0.1036	0.101838	0.125405	0.113715	0.120101	0.121465	0.135452	0.130401	0.110343	0.10374	0.130017	0.13073	0.12434	0.126068	0.121116	0.138239	0.143892	0.120034	0.125203	0.111346	0.120929	0.133144	0.141304	0.118627	0.128641	0.11238	0.120319	0.129494	0.126754	0.114143	0.129139	0.136822	0.137674	0.127119	0.113874	0.112336	0.10702	0.126948	0.125319	0.0999334	0.13352	0.114376	0.116889	0.119926	0.0888235	0.113251
GB129_D	0.527174	0.529777	0.526582	0.527168	0.538423	0.53963	0.521127	0.53351	0.532677	0.529126	0.532176	0.534965	0.535506	0.527595	0.538669	0.536778	0.529741	0.527706	0.528897	0.535484	0.528084	0.545641	0.524171	0.525344	0.537489	0.538062	0.533212	0.540528	0.519288	0.540213	0.531753	0.524044	0.533613	0.527832	0.524202	0.520196	0.529566	0.520683	0.530151	0.515582	0.525522	0.516045	0.527159	0.524374	0.517442	0.517131	0.534619	0.527754	0.530665
GB12_D	0.559438	0.556652	0.573276	0.558436	0.576792	0.584951	0.549811	0.563822	0.571429	0.561195	0.565162	0.563946	0.577248	0.556774	0.549678	0.572525	0.568754	0.572433	0.552027	0.573106	0.560849	0.575933	0.557543	0.56445	0.546875	0.573844	0.562454	0.565986	0.550196	0.573313	0.558706	0.564047	0.558632	0.562244	0.562066	0.547619	0.557043	0.559101	0.558433	0.564199	0.567202	0.55673	0.549127	0.559567	0.564794	0.548661	0.572581	0.556591	0.555272
GB130_D	0.553459	0.555905	0.561208	0.548364	0.557992	0.571906	0.548322	0.55	0.561415	0.564516	0.547753	0.540778	0.555177	0.560625	0.553966	0.552055	0.543423	0.549479	0.552632	0.550272	0.54579	0.554834	0.557377	0.554404	0.548026	0.5691	0.550847	0.55137	0.560799	0.554017	0.544994	0.5626	0.53851	0.543785	0.54902	0.551262	0.54868	0.542497	0.551857	0.547082	0.553869	0.546419	0.558433	0.55137	0.541735	0.541607	0.563361	0.546895	0.545
GB131_D	0.534644	0.559259	0.552667	0.528977	0.557546	0.56032	0.536145	0.551434	0.564307	0.556423	0.550171	0.536503	0.558483	0.545706	0.54367	0.53642	0.545712	0.559055	0.536723	0.554613	0.545072	0.569966	0.554113	0.550047	0.534533	0.547206	0.536261	0.546463	0.547847	0.551042	0.542514	0.562162	0.543204	0.54882	0.530612	0.538194	0.534139	0.534965	0.537583	0.541496	0.552111	0.540619	0.548067	0.559578	0.53662	0.529656	0.558152	0.538645	0.527523
GB132_D	0.573558	0.579304	0.566489	0.557269	0.576857	0.583028	0.558466	0.572259	0.575234	0.576409	0.580591	0.571429	0.57866	0.568533	0.558033	0.576404	0.573154	0.574292	0.568668	0.572353	0.575843	0.590788	0.574409	0.584019	0.570014	0.582585	0.571898	0.564181	0.568	0.58835	0.57138	0.568522	0.578084	0.571657	0.582174	0.554749	0.565469	0.562366	0.573219	0.572082	0.581108	0.560984	0.565485	0.578821	0.572414	0.548285	0.582641	0.574447	0.565181
GB133_D	0.560719	0.568321	0.570796	0.57203	0.580703	0.586466	0.549645	0.566493	0.570669	0.569322	0.566697	0.568117	0.569198	0.563874	0.555178	0.569401	0.561435	0.567087	0.568804	0.561508	0.561	0.587662	0.569167	0.570968	0.574555	0.571116	0.564302	0.567237	0.569915	0.582	0.567018	0.570776	0.564796	0.566809	0.560353	0.560819	0.578144	0.564642	0.572772	0.569767	0.580662	0.563616	0.563354	0.567465	0.573068	0.553263	0.575758	0.558514	0.556655
GB134_D	0.559633	0.563636	0.554645	0.549528	0.560302	0.582051	0.53211	0.538991	0.545673	0.538835	0.528846	0.557604	0.546798	0.561947	0.553241	0.556075	0.522624	0.55814	0.530516	0.544186	0.550505	0.559809	0.556075	0.557339	0.543182	0.536697	0.556075	0.542254	0.556818	0.534146	0.529817	0.559278	0.538288	0.523923	0.571429	0.538462	0.557377	0.525114	0.560268	0.529545	0.543367	0.545249	0.53125	0.552486	0.557292	0.536585	0.532864	0.545455	0.538095
GB135_D	0.55036	0.567766	0.554435	0.535714	0.552632	0.575758	0.55	0.56295	0.56295	0.559524	0.549213	0.564982	0.555344	0.564685	0.538043	0.543396	0.541367	0.553704	0.554104	0.566794	0.568548	0.564706	0.563953	0.561818	0.573529	0.538889	0.568841	0.567164	0.573991	0.562249	0.554152	0.560976	0.544803	0.543071	0.582353	0.553879	0.537344	0.537594	0.559567	0.561594	0.570281	0.547794	0.539855	0.575949	0.556962	0.549603	0.56654	0.530576	0.564885
GB136_D	0.563783	0.572316	0.576831	0.570244	0.582013	0.59292	0.554484	0.572998	0.573612	0.583333	0.579072	0.568821	0.580659	0.572062	0.577504	0.582192	0.574752	0.578408	0.566382	0.568936	0.57634	0.591469	0.567839	0.574186	0.571483	0.585098	0.571312	0.580242	0.565468	0.577616	0.564312	0.578397	0.562224	0.559135	0.567966	0.569428	0.574166	0.572581	0.566468	0.575512	0.577742	0.564618	0.55297	0.570253	0.567036	0.550296	0.588908	0.567069	0.556513
GB137_D	0.581189	0.600183	0.576316	0.575319	0.594818	0.599168	0.581205	0.582303	0.583734	0.598485	0.581622	0.581801	0.580662	0.588798	0.588663	0.59627	0.585996	0.592181	0.578551	0.593525	0.583333	0.596067	0.588326	0.587374	0.591346	0.601525	0.59433	0.588205	0.581505	0.582113	0.582641	0.574219	0.58684	0.581309	0.581461	0.574597	0.585774	0.580597	0.589054	0.592	0.58893	0.575816	0.583663	0.576754	0.576766	0.56582	0.596112	0.586636	0.563747
GB138_D	0.557995	0.584641	0.562212	0.552941	0.573472	0.579937	0.562349	0.564881	0.56319	0.587838	0.568393	0.555556	0.564516	0.563277	0.573171	0.567248	0.554642	0.559649	0.553991	0.575368	0.559322	0.569149	0.563532	0.567164	0.570248	0.572867	0.560314	0.566708	0.56719	0.575159	0.567122	0.56305	0.561453	0.557089	0.566	0.544776	0.578125	0.551095	0.571757	0.56438	0.567568	0.550177	0.556024	0.561576	0.554887	0.558546	0.582041	0.561916	0.557769
GB139_D	0.538894	0.541667	0.553665	0.537017	0.5662	0.57468	0.529952	0.543095	0.544423	0.560502	0.547009	0.542805	0.54995	0.545145	0.542791	0.546422	0.534253	0.550455	0.534956	0.546078	0.544444	0.559848	0.547478	0.54292	0.547179	0.545167	0.542735	0.532178	0.538043	0.557769	0.544405	0.54597	0.550649	0.547431	0.538462	0.529747	0.550813	0.548747	0.551418	0.557786	0.542593	0.539262	0.541706	0.548409	0.555331	0.533776	0.550613	0.54647	0.541981
GB13_D	0.567625	0.575269	0.567669	0.572636	0.57777	0.581215	0.55039	0.574806	0.574744	0.572335	0.575665	0.567849	0.584945	0.564193	0.573593	0.579811	0.572818	0.568558	0.564553	0.567295	0.571611	0.581738	0.567779	0.566629	0.573185	0.58343	0.572319	0.576743	0.553571	0.585019	0.562778	0.569292	0.565299	0.569735	0.568818	0.553957	0.565385	0.567627	0.568719	0.562826	0.577634	0.564356	0.569202	0.569367	0.571194	0.554833	0.585357	0.569042	0.564701
GB141_D	0.567194	0.566535	0.557789	0.559259	0.568741	0.579932	0.559722	0.561427	0.571034	0.56512	0.558174	0.55754	0.562139	0.569829	0.566038	0.571629	0.554967	0.571056	0.559097	0.572323	0.562021	0.569507	0.553977	0.57405	0.56422	0.572102	0.555935	0.560606	0.56685	0.565341	0.549869	0.565109	0.555191	0.551136	0.559885	0.557351	0.562607	0.557124	0.572655	0.55	0.560398	0.548602	0.559023	0.55	0.557047	0.547761	0.573257	0.559133	0.560448
GB142_D	0.589189	0.592451	0.595164	0.58125	0.594737	0.60315	0.564516	0.589894	0.592832	0.595716	0.587467	0.576708	0.578721	0.593126	0.602431	0.602484	0.593211	0.601281	0.591733	0.596914	0.583679	0.596689	0.591299	0.594203	0.600806	0.603448	0.585882	0.585276	0.580139	0.599754	0.585189	0.587407	0.588171	0.579674	0.590788	0.596875	0.576562	0.583535	0.5901	0.589941	0.595938	0.594516	0.581221	0.583192	0.573365	0.564626	0.601138	0.579621	0.588235
GB144_C	0.575137	0.592626	0.576974	0.589431	0.595158	0.58606	0.571211	0.583966	0.585329	0.592028	0.593076	0.580282	0.587526	0.582958	0.598049	0.593782	0.59526	0.591171	0.578822	0.600312	0.582017	0.601831	0.572187	0.586512	0.582932	0.594412	0.58563	0.589989	0.577677	0.597748	0.585782	0.56168	0.573583	0.581358	0.584546	0.578266	0.583921	0.579421	0.594129	0.592842	0.582592	0.580078	0.577612	0.588321	0.57355	0.573799	0.60302	0.572829	0.574635
GB145_D	0.571471	0.584766	0.571792	0.568788	0.591346	0.59711	0.57015	0.582617	0.579088	0.591512	0.582797	0.567169	0.588589	0.571514	0.585803	0.581711	0.582968	0.580456	0.568036	0.581421	0.581227	0.599498	0.578287	0.577019	0.581511	0.580624	0.57671	0.584482	0.570395	0.59788	0.581381	0.581696	0.575776	0.58622	0.585386	0.565817	0.582293	0.57582	0.58109	0.580447	0.58309	0.575925	0.583562	0.576792	0.567873	0.562664	0.594848	0.57437	0.578279
GB146_D	0.564197	0.568915	0.557625	0.545635	0.567039	0.607234	0.556031	0.562995	0.559659	0.575207	0.571707	0.558912	0.559107	0.560761	0.564734	0.561921	0.562072	0.5695	0.558466	0.569757	0.560669	0.573572	0.565391	0.569423	0.564793	0.567568	0.552632	0.560764	0.57453	0.565401	0.575153	0.579232	0.562454	0.562556	0.572876	0.555164	0.562269	0.563531	0.569639	0.570273	0.554204	0.557585	0.55379	0.55992	0.566372	0.552605	0.576364	0.557736	0.559962
GB147_D	0.578	0.581058	0.571996	0.576829	0.595669	0.599887	0.560627	0.578931	0.58697	0.582681	0.577012	0.576763	0.58638	0.571635	0.585311	0.594321	0.595549	0.5867	0.573148	0.582283	0.586655	0.591385	0.576841	0.581512	0.578313	0.581796	0.578808	0.585563	0.58396	0.590338	0.587035	0.591233	0.583525	0.588278	0.574881	0.572314	0.577643	0.572964	0.579412	0.574526	0.582863	0.573548	0.575738	0.573889	0.577426	0.56569	0.600297	0.575516	0.57406
GB148_D	0.567864	0.573111	0.570922	0.564439	0.577687	0.592284	0.564984	0.560652	0.58661	0.579078	0.573479	0.570193	0.57967	0.574489	0.566667	0.570729	0.56802	0.571942	0.573787	0.576253	0.574599	0.594737	0.581564	0.573441	0.582305	0.582035	0.577696	0.577922	0.547231	0.575536	0.564064	0.585091	0.569102	0.569704	0.575615	0.561538	0.570504	0.561644	0.573663	0.575107	0.579315	0.56051	0.566107	0.564297	0.566714	0.559436	0.585534	0.569791	0.565639
GB149_D	0.538375	0.562077	0.539084	0.542683	0.546117	0.551389	0.539535	0.549654	0.554762	0.562972	0.558968	0.548165	0.555425	0.569845	0.545455	0.55	0.550336	0.565367	0.551225	0.551313	0.537406	0.574257	0.555556	0.568807	0.557208	0.564665	0.542959	0.563232	0.534639	0.566425	0.568539	0.546791	0.543084	0.550119	0.548507	0.541096	0.562155	0.545249	0.549654	0.540793	0.549479	0.551044	0.548724	0.560109	0.544118	0.524173	0.544335	0.537162	0.552439
GB150_D	0.563232	0.588303	0.590786	0.583942	0.576829	0.57455	0.559322	0.589202	0.592199	0.595178	0.576543	0.583908	0.580488	0.60158	0.580189	0.589744	0.582005	0.583333	0.573256	0.592417	0.584577	0.578313	0.595923	0.579677	0.593458	0.58156	0.571096	0.577114	0.579235	0.588517	0.586406	0.576923	0.576659	0.570732	0.590909	0.571247	0.590909	0.579812	0.595571	0.582725	0.576441	0.575862	0.575472	0.584615	0.568123	0.576167	0.573201	0.569575	0.585366
GB151_D	0.283133	0.283511	0.279528	0.26431	0.281991	0.295091	0.287377	0.281128	0.285857	0.287744	0.274494	0.276726	0.263469	0.282531	0.292867	0.268754	0.291411	0.289628	0.287763	0.292297	0.265957	0.280651	0.284066	0.293465	0.290927	0.282342	0.274812	0.267209	0.287468	0.274205	0.290791	0.273446	0.271988	0.275719	0.283416	0.285563	0.260176	0.287018	0.284969	0.279349	0.285851	0.28459	0.270447	0.264871	0.274648	0.281357	0.286692	0.286194	0.283607
GB152_D	0.563158	0.576605	0.569175	0.568889	0.575893	0.583141	0.550538	0.566239	0.569079	0.578652	0.564159	0.556723	0.569414	0.583333	0.577895	0.562635	0.564894	0.576271	0.574153	0.578261	0.573227	0.577174	0.585202	0.587607	0.570825	0.574627	0.577083	0.56674	0.557789	0.576577	0.559375	0.568075	0.556962	0.561822	0.57033	0.554907	0.577108	0.567941	0.569767	0.580087	0.573394	0.550633	0.557203	0.569512	0.556845	0.564045	0.578125	0.560381	0.553333
GB153_D	0.557216	0.558849	0.559387	0.554825	0.571581	0.590345	0.555068	0.553279	0.56344	0.572241	0.557421	0.565634	0.563253	0.569818	0.545155	0.572927	0.561317	0.563367	0.557207	0.563555	0.565878	0.570575	0.559451	0.56009	0.559283	0.563006	0.564929	0.550244	0.542489	0.553379	0.554233	0.564168	0.551361	0.54883	0.554787	0.555913	0.55668	0.559581	0.566637	0.550621	0.561491	0.546578	0.561682	0.546898	0.552457	0.551381	0.566973	0.553982	0.557816
GB154_D	0.553541	0.559896	0.569815	0.566667	0.56903	0.582996	0.548214	0.561497	0.560714	0.57556	0.561808	0.554196	0.56422	0.571791	0.558244	0.569873	0.558615	0.57913	0.551483	0.576923	0.559501	0.565619	0.561372	0.572552	0.571924	0.561388	0.556437	0.547662	0.570194	0.556691	0.556507	0.56163	0.552586	0.54265	0.549541	0.555556	0.565923	0.562387	0.568611	0.563717	0.571705	0.551601	0.556838	0.563542	0.556548	0.564126	0.555556	0.551754	0.555351
GB155_D	0.547906	0.551911	0.541932	0.552398	0.55286	0.563492	0.536826	0.555439	0.557184	0.555766	0.536379	0.543941	0.554087	0.545981	0.547636	0.538885	0.548452	0.552338	0.545113	0.556809	0.547098	0.557778	0.552506	0.549736	0.547652	0.554378	0.546807	0.538885	0.535221	0.562084	0.534585	0.548173	0.541667	0.543796	0.540035	0.523969	0.555423	0.54476	0.553382	0.555085	0.544707	0.541491	0.534584	0.543452	0.538462	0.533062	0.564687	0.546751	0.536052
GB156_D	0.558266	0.572168	0.575301	0.566586	0.5759	0.596288	0.560182	0.57508	0.574086	0.574933	0.569555	0.56152	0.57579	0.554798	0.571335	0.575687	0.576878	0.580808	0.562922	0.566223	0.557881	0.582991	0.570188	0.568686	0.576923	0.57134	0.566577	0.571634	0.565134	0.580109	0.561859	0.576367	0.563584	0.570485	0.578969	0.559599	0.579186	0.567719	0.567687	0.567605	0.576625	0.552	0.568	0.558493	0.579734	0.55794	0.586443	0.556083	0.55538
GB157_D	0.289516	0.297549	0.270795	0.276965	0.278354	0.293702	0.289057	0.291492	0.286626	0.289958	0.276549	0.288736	0.272696	0.280963	0.295988	0.274284	0.297162	0.292828	0.288034	0.281455	0.281667	0.282982	0.280463	0.301705	0.289474	0.288798	0.280356	0.280529	0.288862	0.288818	0.293454	0.286555	0.28224	0.27903	0.295802	0.28827	0.271383	0.282767	0.288397	0.283105	0.285005	0.292012	0.281054	0.267131	0.29087	0.28479	0.284761	0.292649	0.287879
GB158_D	0.324136	0.332472	0.306496	0.313303	0.331277	0.321467	0.31574	0.31621	0.328116	0.329611	0.340263	0.319376	0.322148	0.329958	0.338332	0.329436	0.334862	0.321573	0.340705	0.33463	0.316335	0.335486	0.32091	0.335921	0.331906	0.339045	0.320024	0.317089	0.295699	0.342744	0.330902	0.306699	0.322972	0.316916	0.319486	0.307805	0.310598	0.317494	0.318158	0.320101	0.314587	0.324434	0.311451	0.308263	0.307898	0.310386	0.338499	0.325681	0.302822
GB159_D	0.559261	0.57426	0.581213	0.556855	0.578988	0.579775	0.545362	0.570068	0.574617	0.569444	0.562844	0.565127	0.568116	0.554414	0.565698	0.572768	0.578584	0.562771	0.561057	0.571135	0.565009	0.578201	0.575227	0.566432	0.567058	0.569343	0.569034	0.569848	0.550441	0.582134	0.5617	0.565482	0.575327	0.573401	0.570565	0.555328	0.570011	0.560721	0.569124	0.561273	0.561502	0.558273	0.56699	0.551782	0.56181	0.549793	0.578102	0.568208	0.56
GB15_D	0.547052	0.55436	0.574219	0.552374	0.545635	0.575929	0.544676	0.539007	0.553204	0.551724	0.553836	0.546566	0.556347	0.54684	0.543742	0.538605	0.550633	0.550716	0.543401	0.566709	0.538028	0.564404	0.56147	0.557256	0.555359	0.558304	0.539711	0.554224	0.55814	0.558861	0.548808	0.567692	0.546893	0.546588	0.553279	0.548799	0.554383	0.53672	0.553676	0.553416	0.550992	0.532787	0.544537	0.552101	0.557416	0.528846	0.560078	0.533637	0.537549
GB160_D	0.56229	0.572742	0.572289	0.573148	0.568868	0.581053	0.575488	0.574742	0.583036	0.572658	0.570642	0.5625	0.558244	0.576858	0.566434	0.575404	0.575784	0.578483	0.572664	0.58274	0.570463	0.577586	0.574775	0.581494	0.58087	0.582456	0.580034	0.570796	0.575281	0.590659	0.562818	0.578471	0.565833	0.569725	0.577505	0.570265	0.556144	0.571053	0.574576	0.56993	0.577154	0.559792	0.568541	0.586907	0.557613	0.568868	0.581031	0.561667	0.557169
GB161_C	0.546627	0.564417	0.540793	0.536559	0.554487	0.566893	0.544211	0.566528	0.555324	0.560175	0.562771	0.556566	0.552743	0.561866	0.557026	0.552469	0.559305	0.560327	0.552361	0.568421	0.54476	0.563425	0.559322	0.558468	0.567269	0.574949	0.555215	0.536247	0.536432	0.545455	0.553535	0.552874	0.533266	0.538866	0.550647	0.545662	0.541766	0.547521	0.558282	0.551546	0.559819	0.543522	0.546201	0.546569	0.544186	0.552632	0.56823	0.545	0.534261
GB169_D	0.57764	0.593325	0.571656	0.579912	0.592725	0.591379	0.558108	0.57376	0.579815	0.597615	0.566282	0.568414	0.574074	0.587905	0.582109	0.582773	0.573856	0.588467	0.566327	0.581989	0.573485	0.581395	0.584527	0.58038	0.571429	0.588387	0.574147	0.577717	0.571429	0.598131	0.578145	0.575083	0.57373	0.572931	0.567294	0.566393	0.587931	0.561024	0.579146	0.580991	0.559002	0.572959	0.571335	0.580645	0.567545	0.563971	0.570068	0.576005	0.5625
GB17_D	0.563136	0.568099	0.554248	0.550855	0.572299	0.582143	0.55131	0.562997	0.569159	0.579525	0.560855	0.562461	0.570669	0.561936	0.566804	0.563247	0.562893	0.56593	0.560675	0.561103	0.559927	0.584702	0.561364	0.572505	0.557191	0.568123	0.561715	0.561012	0.554937	0.581962	0.563704	0.570261	0.561931	0.569261	0.56759	0.562363	0.563892	0.558803	0.568627	0.565604	0.564815	0.560277	0.559229	0.55649	0.555944	0.54048	0.570203	0.568676	0.553795
GB181_D	0.566687	0.579279	0.578785	0.560518	0.586887	0.592014	0.562145	0.573105	0.588057	0.574667	0.581914	0.573492	0.582397	0.567832	0.584345	0.585664	0.579474	0.583004	0.56732	0.575163	0.574613	0.582565	0.574908	0.573132	0.562951	0.583974	0.568929	0.585348	0.564661	0.590843	0.570006	0.568206	0.566239	0.571099	0.572621	0.555959	0.577714	0.565897	0.575776	0.574286	0.586106	0.559648	0.573045	0.564294	0.557971	0.548501	0.599608	0.569592	0.568404
GB188_D	0.512472	0.520548	0.515915	0.510976	0.519465	0.545573	0.503505	0.518391	0.521327	0.525862	0.514458	0.510441	0.521378	0.540089	0.509195	0.513189	0.505708	0.524533	0.513605	0.535963	0.518519	0.514634	0.521531	0.533487	0.52867	0.531963	0.52459	0.522673	0.522606	0.519048	0.515873	0.529793	0.518223	0.521176	0.517157	0.51125	0.538158	0.517689	0.50907	0.515403	0.514066	0.502375	0.511628	0.523747	0.515424	0.516787	0.508255	0.505841	0.503741
GB18_D	0.559021	0.565547	0.567978	0.561524	0.582681	0.5709	0.54634	0.565312	0.563596	0.563394	0.565354	0.552317	0.559475	0.56296	0.569985	0.566923	0.564391	0.564009	0.552539	0.569992	0.562868	0.571166	0.553398	0.561422	0.55848	0.567664	0.563364	0.561093	0.543836	0.567916	0.554296	0.558923	0.555145	0.550041	0.565814	0.559777	0.557927	0.56448	0.572306	0.559984	0.561514	0.55292	0.564801	0.565461	0.533333	0.55283	0.575783	0.555747	0.554377
GB190_D	0.547932	0.551831	0.544652	0.549913	0.561774	0.564345	0.535324	0.543643	0.554775	0.555403	0.556332	0.543779	0.557339	0.53851	0.548288	0.555675	0.545514	0.544781	0.53897	0.544881	0.541436	0.563629	0.548225	0.549935	0.548814	0.557333	0.550071	0.551685	0.539125	0.555395	0.550193	0.548544	0.541745	0.54358	0.546462	0.533049	0.557803	0.53331	0.551556	0.543919	0.547878	0.54364	0.536351	0.545029	0.542986	0.543321	0.558916	0.537898	0.54492
GB19_D	0.527143	0.536984	0.538596	0.524371	0.535489	0.564171	0.53125	0.540639	0.54403	0.558292	0.555732	0.528017	0.537634	0.547009	0.540029	0.538174	0.536691	0.543988	0.536127	0.542618	0.53013	0.547393	0.534509	0.537172	0.539086	0.566912	0.533235	0.533626	0.542831	0.526814	0.526657	0.545377	0.519858	0.518154	0.534215	0.554291	0.540998	0.525888	0.535562	0.540923	0.558923	0.529499	0.521137	0.557273	0.534091	0.522436	0.554954	0.519943	0.540707
GB1_D	0.569602	0.582195	0.569432	0.566964	0.581581	0.585284	0.549873	0.573747	0.582799	0.583542	0.571694	0.570138	0.576294	0.5644	0.578757	0.571219	0.574529	0.574696	0.557777	0.580226	0.578836	0.584252	0.567938	0.571015	0.568807	0.582402	0.571911	0.574074	0.564168	0.579222	0.573315	0.574575	0.574121	0.578656	0.574734	0.570103	0.567908	0.568402	0.573171	0.566794	0.578111	0.565898	0.571169	0.567641	0.55531	0.549919	0.582709	0.566509	0.566743
GB218_D	0.56146	0.573085	0.560057	0.564184	0.57382	0.578107	0.543551	0.563253	0.574016	0.561655	0.571704	0.561782	0.569735	0.556552	0.567001	0.565924	0.560102	0.566505	0.559552	0.567931	0.572642	0.578737	0.561246	0.571224	0.565401	0.573703	0.573739	0.565585	0.550125	0.573109	0.567474	0.557229	0.564402	0.577642	0.568362	0.553443	0.567329	0.558058	0.568207	0.561451	0.564591	0.558399	0.561327	0.558662	0.561884	0.557343	0.584487	0.55751	0.54595
GB219_D	0.552165	0.559349	0.55278	0.549808	0.572334	0.574432	0.548733	0.551153	0.551662	0.55707	0.556311	0.565436	0.56455	0.5486	0.550312	0.556946	0.564278	0.552834	0.555459	0.570656	0.554366	0.561466	0.55076	0.562221	0.555888	0.560827	0.557789	0.550842	0.54771	0.559826	0.55285	0.549451	0.560377	0.552371	0.564453	0.537398	0.550895	0.541667	0.554705	0.558804	0.548165	0.55245	0.553238	0.555617	0.548901	0.544444	0.567568	0.54553	0.547819
GB21_D	0.564448	0.578571	0.564249	0.561895	0.580394	0.578562	0.553002	0.574057	0.577236	0.577615	0.568349	0.566119	0.566468	0.56801	0.570833	0.568674	0.571119	0.583708	0.565789	0.568966	0.572067	0.578092	0.572557	0.574154	0.573647	0.577261	0.564149	0.567878	0.565319	0.569336	0.569787	0.566794	0.570634	0.562253	0.560493	0.550943	0.564085	0.573228	0.570085	0.569822	0.576281	0.565198	0.572926	0.552559	0.555123	0.549083	0.574899	0.569218	0.5516
GB220_D	0.552116	0.557165	0.554428	0.548216	0.573046	0.570252	0.554917	0.555944	0.56597	0.562395	0.550479	0.553581	0.560245	0.55541	0.555489	0.549727	0.558998	0.56	0.552349	0.56711	0.561148	0.556738	0.551654	0.562263	0.560304	0.566382	0.553244	0.563203	0.549191	0.56947	0.555831	0.561947	0.552549	0.564783	0.560199	0.540265	0.551668	0.544261	0.552926	0.550351	0.551551	0.557386	0.553354	0.55027	0.549093	0.549593	0.57173	0.551099	0.550303
GB224_D	0.540575	0.552077	0.536547	0.538124	0.552587	0.566864	0.547015	0.545486	0.537037	0.559813	0.553892	0.542779	0.54232	0.536475	0.545295	0.538799	0.539877	0.548554	0.537832	0.548485	0.547708	0.55087	0.546899	0.546128	0.541319	0.546016	0.542857	0.539574	0.531373	0.550958	0.540967	0.552941	0.54245	0.546326	0.535807	0.534276	0.540046	0.534359	0.552209	0.544915	0.543173	0.523216	0.5543	0.55292	0.533333	0.53969	0.562398	0.541611	0.537005
GB22_D	0.563384	0.572282	0.564796	0.557806	0.584726	0.593968	0.554501	0.574122	0.569892	0.584685	0.576105	0.562225	0.57033	0.566647	0.566337	0.570248	0.574337	0.567339	0.561129	0.572714	0.568	0.569652	0.573432	0.574691	0.568449	0.574871	0.558783	0.563945	0.563069	0.57525	0.566893	0.569328	0.564209	0.56558	0.5625	0.561506	0.574136	0.560465	0.566038	0.561254	0.581633	0.558956	0.564637	0.5726	0.55971	0.549351	0.586538	0.556032	0.56235
GB231_D	0.547004	0.5579	0.548035	0.544787	0.560014	0.554477	0.538201	0.545938	0.54848	0.552184	0.541546	0.552907	0.561716	0.545977	0.550902	0.541452	0.556203	0.546927	0.541243	0.553698	0.5547	0.556957	0.548678	0.553838	0.555274	0.558649	0.551683	0.544228	0.52994	0.561967	0.548187	0.549289	0.549254	0.548161	0.544379	0.530482	0.551907	0.541569	0.550732	0.551164	0.54647	0.550242	0.547384	0.53538	0.545599	0.539339	0.56158	0.549819	0.53955
GB232_D	0.548308	0.558082	0.557674	0.550719	0.58	0.570701	0.551965	0.557073	0.55768	0.557093	0.561628	0.556522	0.563542	0.550136	0.559257	0.561896	0.565092	0.567419	0.550147	0.567221	0.561163	0.566092	0.565845	0.563642	0.555006	0.566787	0.562704	0.558824	0.551923	0.559948	0.548766	0.557731	0.559511	0.564047	0.551181	0.543299	0.557303	0.548889	0.561064	0.55496	0.561185	0.552664	0.560548	0.545907	0.550829	0.549028	0.5543	0.560675	0.554424
GB23_D	0.574914	0.571181	0.578063	0.565607	0.579501	0.591629	0.56815	0.580522	0.579987	0.586748	0.575256	0.569528	0.582549	0.568916	0.578794	0.581246	0.569133	0.584577	0.560504	0.573205	0.570061	0.582299	0.580318	0.57538	0.565217	0.582557	0.566847	0.567416	0.571521	0.584008	0.569345	0.578044	0.573923	0.587758	0.573435	0.561394	0.568486	0.573179	0.571684	0.573366	0.580113	0.561635	0.567041	0.571264	0.561538	0.551681	0.598201	0.569586	0.568612
GB24_D	0.553227	0.564257	0.559978	0.557971	0.575916	0.577954	0.558731	0.558273	0.560148	0.569417	0.561572	0.561969	0.568611	0.550101	0.563697	0.562549	0.566227	0.556148	0.559008	0.560079	0.560019	0.576817	0.560533	0.564415	0.5663	0.569725	0.556525	0.565907	0.552011	0.571086	0.55212	0.553965	0.563594	0.553808	0.556205	0.553333	0.565191	0.552833	0.568261	0.551453	0.571128	0.564291	0.557932	0.564516	0.561677	0.540616	0.578374	0.551664	0.554529
GB25_D	0.562333	0.565436	0.568833	0.559641	0.577661	0.579044	0.549219	0.556405	0.565154	0.575553	0.571237	0.558537	0.572135	0.55578	0.564237	0.577344	0.565476	0.568032	0.557828	0.579371	0.561155	0.576026	0.551822	0.561892	0.573518	0.575126	0.565909	0.562857	0.55663	0.585232	0.555709	0.566332	0.565054	0.563697	0.570473	0.565537	0.579807	0.560676	0.567077	0.558846	0.567745	0.555954	0.554883	0.551553	0.556738	0.554833	0.573316	0.554645	0.558378
GB26_D	0.57935	0.591107	0.574026	0.581909	0.588549	0.596048	0.564457	0.582783	0.590444	0.58643	0.585375	0.573507	0.593607	0.57302	0.581224	0.585836	0.586198	0.582642	0.574508	0.588496	0.586095	0.596664	0.581366	0.582611	0.57761	0.590715	0.584019	0.576107	0.589199	0.591854	0.582517	0.589509	0.582256	0.580741	0.575758	0.568676	0.590764	0.584589	0.589648	0.585158	0.582819	0.57426	0.576081	0.582365	0.577908	0.574568	0.599464	0.580931	0.568084
GB27_D	0.569468	0.568644	0.566169	0.568571	0.581768	0.588134	0.554452	0.572773	0.578531	0.56408	0.573725	0.563824	0.572969	0.5636	0.570677	0.573814	0.581327	0.575313	0.560012	0.583333	0.571806	0.585854	0.568571	0.565243	0.571383	0.574659	0.570164	0.569138	0.569079	0.584106	0.573451	0.566459	0.569327	0.580029	0.564951	0.558635	0.575141	0.566535	0.564387	0.566552	0.563758	0.566563	0.567017	0.566743	0.571188	0.558798	0.594714	0.563262	0.557845
GB28_D	0.569021	0.573323	0.576004	0.566456	0.585736	0.581187	0.56778	0.574572	0.572437	0.567511	0.571815	0.571632	0.573343	0.57135	0.563567	0.5766	0.588352	0.574423	0.567687	0.577616	0.582045	0.575745	0.572558	0.571631	0.571125	0.577765	0.567688	0.577922	0.556962	0.586408	0.565486	0.578283	0.574317	0.570207	0.573307	0.563665	0.574136	0.568414	0.573083	0.577727	0.573377	0.567106	0.574495	0.573864	0.553203	0.564274	0.594891	0.56257	0.566718
GB29_D	0.563903	0.569541	0.553279	0.561135	0.574245	0.588517	0.556869	0.570097	0.575386	0.579851	0.564751	0.566099	0.578162	0.567296	0.57028	0.56623	0.573041	0.576011	0.562254	0.569391	0.578413	0.583556	0.568059	0.569562	0.567373	0.576795	0.563739	0.571267	0.554813	0.582721	0.567541	0.570556	0.566314	0.564763	0.566929	0.569869	0.564042	0.561912	0.56991	0.570896	0.579341	0.565443	0.571683	0.568402	0.557737	0.548948	0.581461	0.564202	0.556083
GB2_D	0.565722	0.580426	0.570243	0.569492	0.573545	0.60084	0.553623	0.565619	0.56568	0.576185	0.565608	0.561404	0.55814	0.570138	0.571429	0.576076	0.564137	0.583022	0.568368	0.5755	0.566589	0.575808	0.569614	0.573451	0.579724	0.579963	0.57265	0.56854	0.5784	0.580313	0.577768	0.571616	0.560892	0.562118	0.569492	0.562338	0.578255	0.554275	0.567639	0.561637	0.563225	0.560563	0.559048	0.569088	0.5625	0.557889	0.561988	0.566038	0.561816
GB30_D	0.563341	0.566181	0.581175	0.5625	0.580733	0.587182	0.562757	0.56519	0.580882	0.578947	0.57318	0.56429	0.576015	0.555618	0.571521	0.563624	0.571681	0.572319	0.572512	0.575949	0.576786	0.574651	0.56424	0.563725	0.566399	0.571602	0.571336	0.568276	0.561924	0.576338	0.564858	0.574035	0.559697	0.575221	0.578215	0.568035	0.572323	0.557393	0.56847	0.568814	0.575024	0.564055	0.570026	0.560276	0.561424	0.55443	0.586891	0.562792	0.574194
GB31_D	0.55942	0.608824	0.559801	0.588235	0.580696	0.586441	0.570571	0.570149	0.588496	0.592063	0.579439	0.582111	0.586626	0.602899	0.588757	0.588415	0.590517	0.599099	0.595029	0.598462	0.589939	0.583591	0.600917	0.582133	0.613569	0.614706	0.583082	0.592424	0.57326	0.586751	0.592262	0.57541	0.586648	0.585366	0.573482	0.582781	0.578498	0.573746	0.597384	0.584848	0.584967	0.572727	0.583832	0.582759	0.569728	0.574841	0.599071	0.592219	0.591185
GB32_D	0.590543	0.594512	0.611111	0.587583	0.613734	0.614183	0.584926	0.605208	0.609208	0.60793	0.609409	0.60559	0.601931	0.612676	0.611452	0.59322	0.596907	0.607143	0.592668	0.60443	0.597727	0.591304	0.599156	0.611562	0.609091	0.602062	0.597484	0.6	0.618037	0.611479	0.598178	0.603774	0.580943	0.576842	0.600877	0.610577	0.59828	0.58781	0.60102	0.599792	0.603325	0.601053	0.597959	0.602273	0.593602	0.591928	0.617711	0.589357	0.598655
GB33_D	0.554842	0.554835	0.548641	0.552399	0.561585	0.582949	0.54011	0.549531	0.556915	0.55686	0.552536	0.556075	0.555239	0.561809	0.56041	0.565145	0.565217	0.557733	0.550104	0.567232	0.559399	0.566295	0.544956	0.562883	0.554497	0.563886	0.566058	0.554566	0.562395	0.574074	0.555556	0.549505	0.552156	0.545246	0.557576	0.546034	0.556953	0.549073	0.551968	0.564189	0.556209	0.543085	0.549457	0.559049	0.559578	0.543396	0.556713	0.551205	0.55202
GB34_D	0.543201	0.550498	0.546595	0.546926	0.553175	0.57016	0.543575	0.555473	0.55037	0.548622	0.548232	0.547865	0.540458	0.565527	0.55102	0.554531	0.551749	0.559823	0.545586	0.554198	0.548046	0.569952	0.557078	0.544798	0.557329	0.566763	0.558997	0.553731	0.539729	0.555215	0.546043	0.547153	0.545389	0.547022	0.545089	0.554291	0.547237	0.543544	0.553571	0.560268	0.546632	0.542169	0.549851	0.542453	0.535026	0.534677	0.564787	0.543353	0.549528
GB35_D	0.556088	0.561486	0.560488	0.565949	0.577847	0.577114	0.545383	0.55826	0.562406	0.572968	0.558119	0.553161	0.566998	0.563054	0.56	0.564815	0.563255	0.556296	0.551292	0.565514	0.549545	0.583871	0.55502	0.559844	0.556291	0.568563	0.556872	0.555377	0.559358	0.560582	0.560432	0.558594	0.550347	0.548812	0.564823	0.543919	0.566829	0.554157	0.56082	0.557785	0.563025	0.559851	0.558846	0.557089	0.558646	0.546635	0.561691	0.559802	0.548938
GB36_D	0.572519	0.568946	0.566341	0.558709	0.579985	0.57809	0.552772	0.577348	0.576733	0.577758	0.576923	0.566511	0.565385	0.560673	0.562776	0.575844	0.568826	0.573939	0.555588	0.571092	0.570518	0.584333	0.562103	0.572054	0.567734	0.576715	0.573907	0.563624	0.552136	0.582016	0.561032	0.578283	0.563753	0.563169	0.563889	0.546476	0.578603	0.571338	0.572323	0.572581	0.570764	0.562277	0.563578	0.556106	0.558696	0.553438	0.587564	0.555968	0.559862
GB37_D	0.536942	0.546957	0.52994	0.548964	0.547619	0.556112	0.541156	0.547285	0.556962	0.565666	0.548535	0.537653	0.536542	0.556973	0.540728	0.564695	0.549825	0.569395	0.54712	0.558719	0.546992	0.552239	0.551724	0.551871	0.559233	0.558979	0.541964	0.548128	0.538889	0.547619	0.553509	0.551657	0.545222	0.543594	0.540665	0.559961	0.55	0.535326	0.553043	0.549911	0.552682	0.54947	0.545534	0.553388	0.537475	0.539815	0.56044	0.534483	0.546211
GB38_D	0.554605	0.556714	0.562925	0.547401	0.544843	0.552768	0.541497	0.544218	0.552055	0.555976	0.540087	0.558589	0.560606	0.559289	0.552027	0.560284	0.546854	0.56157	0.541835	0.561096	0.536604	0.556138	0.554922	0.555628	0.568243	0.566892	0.544776	0.548271	0.559211	0.545262	0.546958	0.552152	0.546936	0.536429	0.554396	0.541246	0.548469	0.549169	0.559367	0.549374	0.542654	0.551582	0.54607	0.550633	0.561644	0.537994	0.551153	0.547182	0.552985
GB39_D	0.545341	0.570358	0.559259	0.554904	0.567485	0.562842	0.549716	0.56222	0.560299	0.578719	0.554481	0.55	0.555447	0.558725	0.5621	0.558405	0.55913	0.567144	0.545181	0.567961	0.54618	0.573434	0.559788	0.558305	0.561723	0.564091	0.564501	0.55603	0.556589	0.56568	0.560862	0.553915	0.5599	0.557978	0.55235	0.548843	0.552139	0.555607	0.556914	0.555192	0.556977	0.550587	0.554178	0.554945	0.555556	0.551705	0.563247	0.543111	0.557554
GB3_D	0.564374	0.580318	0.580405	0.561652	0.58731	0.583926	0.559289	0.573091	0.581262	0.582176	0.574134	0.576294	0.579615	0.565044	0.579395	0.58408	0.582249	0.573917	0.572946	0.577665	0.564943	0.59096	0.579918	0.580036	0.583799	0.578539	0.570048	0.586364	0.555124	0.577	0.567212	0.566366	0.572386	0.571649	0.568207	0.568182	0.564138	0.569981	0.581154	0.578947	0.562958	0.557978	0.571497	0.576296	0.562162	0.553794	0.595734	0.573543	0.559806
GB41_D	0.44967	0.457497	0.453846	0.456861	0.459481	0.478652	0.42822	0.452208	0.445215	0.46649	0.455429	0.460037	0.457757	0.446524	0.456117	0.462773	0.467662	0.458092	0.455892	0.459786	0.456311	0.469558	0.445936	0.449689	0.45798	0.465851	0.453274	0.457783	0.465982	0.459729	0.450704	0.450413	0.453715	0.455464	0.460633	0.454162	0.458241	0.456304	0.440615	0.447218	0.44619	0.449449	0.455803	0.436709	0.459579	0.44239	0.466817	0.448734	0.44685
GB42_D	0.560279	0.571733	0.568234	0.554327	0.570577	0.579646	0.550327	0.559908	0.558597	0.56696	0.556757	0.558346	0.563675	0.56083	0.569575	0.559984	0.571055	0.572845	0.55726	0.573131	0.55511	0.575	0.567358	0.566643	0.558756	0.568797	0.5625	0.558848	0.563559	0.566803	0.561455	0.563372	0.563435	0.564114	0.56797	0.550581	0.575282	0.561072	0.561786	0.558943	0.570513	0.553971	0.561355	0.553549	0.557125	0.548039	0.577158	0.565934	0.559298
GB43_D	0.555787	0.55583	0.554545	0.552381	0.563393	0.572139	0.544515	0.56117	0.560444	0.554159	0.54955	0.553897	0.551132	0.550795	0.562839	0.561582	0.565058	0.55973	0.556245	0.562246	0.540806	0.568699	0.557167	0.559507	0.559956	0.565868	0.547729	0.558072	0.534605	0.572749	0.548894	0.557386	0.552317	0.567126	0.547945	0.53909	0.55569	0.549416	0.550926	0.54886	0.556085	0.563066	0.559598	0.533544	0.54988	0.535954	0.572623	0.552091	0.542897
GB44_D	0.528752	0.543539	0.52952	0.517101	0.534146	0.543436	0.516179	0.521994	0.529851	0.535304	0.514961	0.525473	0.525542	0.538515	0.530551	0.538813	0.521645	0.535451	0.518248	0.550314	0.530405	0.542693	0.534669	0.519041	0.538292	0.551699	0.52819	0.529817	0.536217	0.537984	0.525144	0.518551	0.522378	0.522411	0.519386	0.529565	0.540338	0.516393	0.533145	0.528486	0.527337	0.519062	0.523204	0.534221	0.527273	0.528595	0.540284	0.527378	0.530854
GB45_D	0.553544	0.569466	0.557361	0.558874	0.575214	0.583499	0.554675	0.560918	0.562704	0.579323	0.567708	0.551482	0.556189	0.569466	0.562112	0.560976	0.565421	0.571317	0.564063	0.582363	0.565674	0.566102	0.564039	0.564441	0.567652	0.574803	0.55538	0.561588	0.531513	0.556572	0.550604	0.568966	0.55303	0.559016	0.558626	0.562852	0.560115	0.555556	0.559451	0.561905	0.568352	0.572	0.553259	0.550898	0.561321	0.554795	0.575707	0.555896	0.556465
GB46_D	0.557781	0.567233	0.552987	0.560374	0.561056	0.579696	0.541534	0.570423	0.570513	0.575601	0.551089	0.570635	0.566176	0.577335	0.559843	0.571317	0.555814	0.568858	0.561224	0.567783	0.553173	0.581081	0.567726	0.563846	0.567863	0.562208	0.557143	0.560855	0.56095	0.56383	0.558777	0.557407	0.559414	0.55198	0.560659	0.547662	0.56	0.557031	0.571429	0.564904	0.569027	0.553822	0.556872	0.564516	0.555871	0.543294	0.555921	0.559561	0.5525
GB47_D	0.538818	0.551554	0.553757	0.549902	0.557851	0.578686	0.533058	0.561444	0.555078	0.5675	0.550047	0.54705	0.550256	0.553229	0.557288	0.567512	0.554356	0.558778	0.547041	0.556027	0.557634	0.556084	0.54766	0.556911	0.553655	0.569635	0.545125	0.549583	0.553296	0.568499	0.54814	0.558585	0.546034	0.55229	0.559099	0.544186	0.553952	0.552568	0.551449	0.543765	0.554324	0.551566	0.547147	0.561617	0.550242	0.53294	0.568121	0.551636	0.542095
GB48_D	0.569077	0.565931	0.558792	0.552677	0.570042	0.57796	0.546097	0.563063	0.566265	0.568182	0.561216	0.561107	0.570606	0.555093	0.554255	0.555843	0.566333	0.564649	0.555179	0.558735	0.571362	0.580603	0.573725	0.570758	0.565398	0.570544	0.567153	0.566176	0.551837	0.570115	0.558039	0.564865	0.556884	0.559856	0.562661	0.554158	0.560116	0.553737	0.556833	0.573349	0.570273	0.546341	0.568493	0.550119	0.54504	0.553345	0.578583	0.552702	0.551003
GB49_D	0.572884	0.575369	0.564149	0.573787	0.585138	0.589947	0.562664	0.565901	0.572227	0.568822	0.563173	0.565534	0.572356	0.57318	0.580857	0.575581	0.572417	0.577658	0.558824	0.572344	0.566946	0.583419	0.565995	0.576642	0.56955	0.578308	0.565687	0.570837	0.572593	0.58561	0.574657	0.566667	0.563286	0.568431	0.563539	0.553244	0.57236	0.563636	0.572169	0.573009	0.568409	0.578406	0.576419	0.570081	0.555695	0.555497	0.579621	0.566532	0.5715
GB4_D	0.571982	0.587113	0.573183	0.571429	0.590874	0.593644	0.565789	0.57656	0.581542	0.584048	0.585366	0.568102	0.585349	0.573613	0.585106	0.581472	0.585038	0.581388	0.569816	0.583219	0.576486	0.593447	0.586442	0.577713	0.579755	0.590882	0.584539	0.5831	0.574194	0.594694	0.57654	0.588595	0.579437	0.575691	0.591572	0.559816	0.575673	0.580026	0.57732	0.575254	0.578678	0.570116	0.570681	0.567156	0.574197	0.560783	0.593681	0.572832	0.578076
GB52_D	0.577812	0.588065	0.580299	0.576893	0.596083	0.611048	0.564809	0.582496	0.585417	0.589646	0.586875	0.578903	0.587969	0.563152	0.582058	0.580873	0.585246	0.582642	0.57442	0.582044	0.583475	0.598497	0.583726	0.583058	0.580952	0.591295	0.579272	0.587643	0.573342	0.585106	0.579063	0.58619	0.586472	0.590273	0.585537	0.576176	0.582155	0.574613	0.580021	0.589028	0.578368	0.576437	0.57709	0.572697	0.578977	0.566007	0.603364	0.581206	0.579755
GB54_D	0.579152	0.582583	0.588	0.573213	0.589692	0.612019	0.568459	0.582685	0.583054	0.596616	0.586694	0.580747	0.591617	0.575995	0.595461	0.58374	0.583385	0.585677	0.573643	0.580357	0.591113	0.598901	0.585114	0.591051	0.586432	0.592903	0.580179	0.584559	0.578266	0.606268	0.574109	0.591483	0.58414	0.585338	0.581811	0.577696	0.591111	0.570988	0.587224	0.581237	0.587678	0.575908	0.57967	0.577241	0.593855	0.578339	0.606014	0.577555	0.566532
GB5_D	0.563133	0.565954	0.563655	0.565054	0.57884	0.587396	0.545259	0.563316	0.56847	0.564068	0.575	0.556931	0.569723	0.556258	0.564164	0.563692	0.561333	0.572416	0.558654	0.570124	0.576782	0.586826	0.563338	0.563625	0.564961	0.560625	0.565953	0.573188	0.549407	0.579058	0.557407	0.562766	0.562349	0.560723	0.574936	0.555676	0.563011	0.557026	0.565244	0.56424	0.562621	0.555161	0.567715	0.567262	0.560069	0.550527	0.581458	0.559888	0.55551
GB6_D	0.584071	0.588889	0.56682	0.597285	0.581448	0.6	0.572072	0.576233	0.573991	0.595982	0.584821	0.571111	0.584071	0.60307	0.586283	0.59276	0.578947	0.599099	0.584071	0.609649	0.587054	0.587444	0.585973	0.58114	0.590308	0.604444	0.576087	0.579646	0.610553	0.572368	0.579646	0.578704	0.572368	0.561947	0.579186	0.575472	0.598131	0.578125	0.603524	0.589286	0.572093	0.58547	0.595556	0.581731	0.587678	0.577273	0.572072	0.590708	0.58371
GB77_D	0.570248	0.587589	0.566376	0.567059	0.591473	0.594878	0.56353	0.575489	0.582407	0.571064	0.580469	0.576316	0.581676	0.569793	0.58715	0.581029	0.576566	0.579428	0.566351	0.57871	0.588591	0.587849	0.584214	0.573672	0.577854	0.592152	0.578298	0.585595	0.575163	0.592737	0.571799	0.585263	0.576281	0.588428	0.582871	0.576803	0.582589	0.565637	0.580292	0.578685	0.583412	0.576969	0.574886	0.572159	0.568907	0.565845	0.597507	0.571673	0.573471
GB78_D	0.51019	0.515131	0.53257	0.510433	0.521572	0.540107	0.517417	0.52451	0.53169	0.524448	0.534003	0.515862	0.52381	0.528237	0.536023	0.52924	0.520423	0.531746	0.520714	0.536677	0.515599	0.52488	0.522831	0.530096	0.535764	0.540483	0.522431	0.531433	0.516064	0.52963	0.52279	0.518229	0.522161	0.51092	0.522799	0.522401	0.533095	0.5162	0.537983	0.5162	0.52592	0.519509	0.524123	0.527256	0.507117	0.509615	0.522481	0.511299	0.523328
GB79_D	0.558022	0.55905	0.567625	0.551192	0.569126	0.58775	0.551866	0.560249	0.564311	0.569174	0.556166	0.55563	0.562349	0.553674	0.555144	0.569094	0.558416	0.562412	0.558804	0.56713	0.556444	0.575022	0.561961	0.557667	0.563057	0.563103	0.556835	0.55364	0.557534	0.558495	0.555076	0.561957	0.554763	0.569656	0.559205	0.539258	0.556147	0.557987	0.56311	0.557678	0.567771	0.560839	0.556556	0.548585	0.551163	0.547619	0.564082	0.557058	0.560684
GB7_D	0.568113	0.591542	0.576923	0.5809	0.599287	0.615103	0.574547	0.579111	0.575725	0.600866	0.59883	0.575307	0.580377	0.594758	0.592476	0.588362	0.589099	0.587747	0.572251	0.584245	0.577889	0.596679	0.59116	0.58956	0.595067	0.595996	0.584836	0.591814	0.578526	0.591116	0.584877	0.585791	0.574544	0.573908	0.58655	0.582394	0.583212	0.576717	0.588113	0.578346	0.588387	0.582623	0.577706	0.5966	0.574616	0.572482	0.588028	0.573455	0.577193
GB81_D	0.575316	0.580366	0.569726	0.575636	0.590876	0.583885	0.563596	0.575546	0.577337	0.575062	0.583333	0.569072	0.584498	0.56375	0.580024	0.586477	0.579175	0.580212	0.568873	0.574839	0.577307	0.583975	0.579375	0.578756	0.569374	0.586885	0.572528	0.57338	0.566015	0.589707	0.566787	0.565511	0.571994	0.581481	0.574492	0.558116	0.573106	0.573017	0.574962	0.580099	0.57491	0.576509	0.570394	0.566774	0.567236	0.558452	0.593561	0.58209	0.567897
GB82_D	0.548595	0.56013	0.554601	0.543693	0.559148	0.577703	0.535562	0.552734	0.558208	0.561304	0.547716	0.549846	0.55834	0.55114	0.553448	0.562976	0.554021	0.555556	0.546208	0.561063	0.558088	0.557301	0.549192	0.557975	0.556209	0.56262	0.558045	0.549891	0.549669	0.561941	0.554778	0.5625	0.549166	0.552771	0.554591	0.551227	0.550857	0.538539	0.551983	0.534146	0.554348	0.551613	0.542895	0.547782	0.541379	0.541451	0.570665	0.547633	0.549837
GB83_D	0.569087	0.578409	0.556136	0.561425	0.578164	0.580863	0.5625	0.570276	0.572447	0.585938	0.560453	0.565517	0.561125	0.586364	0.56682	0.582324	0.56582	0.572104	0.562212	0.581754	0.562657	0.592365	0.578883	0.576037	0.574324	0.565882	0.577283	0.553444	0.57958	0.580201	0.558891	0.571802	0.559819	0.564593	0.569307	0.559299	0.572973	0.55977	0.579625	0.577626	0.57772	0.574645	0.557208	0.587143	0.576819	0.561576	0.587379	0.554545	0.571084
GB84_D	0.584507	0.586449	0.591623	0.590909	0.586957	0.591837	0.565854	0.59375	0.584112	0.604369	0.60049	0.58134	0.580097	0.599537	0.57381	0.598558	0.583732	0.581776	0.595794	0.611386	0.580402	0.601523	0.596618	0.58216	0.600478	0.590909	0.586538	0.578049	0.565714	0.596618	0.58216	0.591623	0.584135	0.571078	0.561881	0.595238	0.595745	0.57561	0.589202	0.599515	0.584184	0.597561	0.57109	0.61828	0.590426	0.564677	0.623786	0.574419	0.589552
GB85_D	0.565006	0.5625	0.563608	0.550687	0.5816	0.578271	0.551455	0.56636	0.575101	0.569168	0.565789	0.563094	0.566642	0.56057	0.567889	0.56607	0.568523	0.560328	0.560548	0.570214	0.567299	0.578191	0.567547	0.562381	0.566645	0.572575	0.558437	0.567647	0.548429	0.579886	0.563428	0.562036	0.561286	0.565959	0.568838	0.552688	0.57679	0.562923	0.568467	0.567705	0.562255	0.560904	0.55945	0.553801	0.560403	0.54641	0.578101	0.552486	0.555235
GB86_D	0.586646	0.584719	0.57906	0.586735	0.592659	0.596006	0.578196	0.588587	0.589633	0.5875	0.587912	0.589474	0.589431	0.592939	0.590708	0.608597	0.584865	0.594951	0.590374	0.604019	0.583884	0.604035	0.589245	0.602591	0.594726	0.598501	0.595344	0.589286	0.584615	0.609049	0.579084	0.567587	0.588296	0.563604	0.594527	0.575959	0.586128	0.582774	0.595734	0.5907	0.586577	0.582686	0.583424	0.58805	0.585106	0.574713	0.583333	0.595954	0.591021
GB87_D	0.59358	0.588271	0.585874	0.579284	0.590024	0.613689	0.571277	0.588255	0.591313	0.597074	0.584691	0.593414	0.588015	0.588002	0.592096	0.589123	0.593671	0.596817	0.59088	0.59407	0.593834	0.604611	0.588456	0.586412	0.593054	0.596583	0.579294	0.584683	0.59502	0.589589	0.590282	0.59434	0.586005	0.593653	0.592454	0.576477	0.593993	0.579108	0.586335	0.597141	0.59366	0.584707	0.589334	0.583333	0.592031	0.581365	0.595293	0.582103	0.588187
GB88_D	0.569737	0.569054	0.582041	0.568777	0.580835	0.597015	0.557599	0.567006	0.582941	0.580045	0.572105	0.568345	0.577195	0.570557	0.566728	0.575243	0.580822	0.573105	0.569028	0.572816	0.572674	0.593545	0.571081	0.572898	0.573237	0.579817	0.575955	0.570519	0.55	0.575773	0.566964	0.584284	0.56875	0.558943	0.580851	0.569581	0.572	0.554079	0.570671	0.569608	0.576477	0.5617	0.564947	0.574586	0.567708	0.563404	0.583163	0.557692	0.566736
GB89_D	0.567416	0.574371	0.583979	0.574755	0.566986	0.59456	0.562061	0.571926	0.579677	0.583333	0.568675	0.571264	0.559165	0.586712	0.573059	0.580952	0.58238	0.581395	0.570276	0.577103	0.567073	0.577206	0.575294	0.572398	0.578704	0.587413	0.572414	0.565421	0.580556	0.564706	0.57631	0.588308	0.55618	0.565947	0.562044	0.576726	0.569975	0.566986	0.570295	0.582759	0.569307	0.567916	0.560641	0.58445	0.572559	0.564951	0.584906	0.559955	0.573141
GB8_D	0.574909	0.582512	0.576602	0.574695	0.592634	0.598528	0.568078	0.57838	0.582391	0.584097	0.577422	0.569735	0.584247	0.571466	0.57804	0.584516	0.586346	0.583871	0.570667	0.579408	0.585427	0.588396	0.584983	0.581918	0.575775	0.58649	0.579545	0.58109	0.568726	0.592749	0.571742	0.585599	0.579611	0.5806	0.589984	0.578594	0.582237	0.568421	0.579242	0.577785	0.574024	0.573185	0.574752	0.569042	0.567033	0.564437	0.590909	0.578479	0.575248
GB90_D	0.563924	0.56674	0.564912	0.552527	0.572295	0.58183	0.565712	0.560689	0.562846	0.577041	0.556075	0.561798	0.564192	0.558437	0.563925	0.562661	0.568113	0.567557	0.559859	0.569948	0.562941	0.572125	0.56	0.571053	0.56603	0.56793	0.561932	0.561135	0.542553	0.56335	0.565871	0.567787	0.568584	0.559087	0.565865	0.554202	0.561947	0.553586	0.572018	0.564003	0.551872	0.560497	0.567512	0.53562	0.553637	0.544191	0.575989	0.559515	0.558683
GB91_D	0.564164	0.580715	0.570019	0.557708	0.585725	0.591525	0.556329	0.577248	0.579476	0.575127	0.571923	0.568169	0.570735	0.563749	0.576754	0.576038	0.577892	0.572683	0.568393	0.57332	0.582051	0.587167	0.575758	0.573281	0.578532	0.583137	0.572509	0.577522	0.564861	0.588532	0.565006	0.576962	0.571699	0.576895	0.577014	0.57332	0.580786	0.571384	0.581894	0.565894	0.567568	0.563539	0.562899	0.560936	0.571429	0.562448	0.587607	0.570824	0.570762
GB92_D	0.583854	0.592976	0.592483	0.574511	0.595016	0.602417	0.5741	0.585459	0.582307	0.594298	0.591197	0.586996	0.592552	0.575029	0.589157	0.588157	0.586579	0.582113	0.578492	0.584148	0.586069	0.59322	0.585384	0.58494	0.585778	0.600373	0.582505	0.584086	0.571795	0.595634	0.576139	0.590393	0.584005	0.587932	0.588499	0.577882	0.592325	0.583012	0.587292	0.580701	0.589458	0.585435	0.581891	0.577361	0.576711	0.564475	0.605776	0.577241	0.580032
GB94_D	0.552773	0.563534	0.560319	0.562341	0.565992	0.570186	0.549326	0.551849	0.565424	0.564011	0.560049	0.556148	0.552554	0.550599	0.557372	0.559129	0.554128	0.563151	0.550943	0.561999	0.559491	0.568603	0.553664	0.560597	0.558147	0.562822	0.567393	0.552536	0.545051	0.566202	0.555175	0.558483	0.555756	0.562452	0.553112	0.550108	0.552632	0.549525	0.553317	0.553852	0.562981	0.552477	0.551782	0.558442	0.547085	0.544589	0.575591	0.558297	0.550854
GB95_D	0.565639	0.563612	0.561358	0.563123	0.572511	0.572122	0.555172	0.564426	0.56334	0.570431	0.569519	0.57247	0.569588	0.571171	0.562264	0.584075	0.565838	0.569614	0.567993	0.566667	0.563001	0.579481	0.56044	0.571494	0.564546	0.57516	0.563102	0.559331	0.568	0.58016	0.561588	0.561947	0.562839	0.564873	0.575245	0.561278	0.557666	0.563592	0.569955	0.561747	0.559453	0.560792	0.55625	0.565957	0.565986	0.556604	0.575026	0.558056	0.566265
GB96_D	0.621884	0.638965	0.598101	0.632565	0.629213	0.635938	0.613128	0.624317	0.616046	0.622449	0.613181	0.613079	0.615385	0.633152	0.621884	0.627119	0.624309	0.619444	0.628099	0.631429	0.622478	0.625	0.615714	0.627072	0.626389	0.63388	0.629167	0.606232	0.628205	0.622191	0.619565	0.620482	0.613079	0.609375	0.609195	0.602374	0.625776	0.623967	0.619241	0.616901	0.620588	0.610169	0.623249	0.617188	0.610092	0.616715	0.629683	0.623306	0.613181
GB97_D	0.53041	0.53696	0.536145	0.534073	0.538162	0.551444	0.516176	0.527086	0.535451	0.546699	0.528951	0.52439	0.526866	0.543357	0.528653	0.532477	0.528792	0.535714	0.532624	0.551802	0.527822	0.544323	0.530551	0.54089	0.540172	0.545652	0.532787	0.541348	0.529297	0.536098	0.524182	0.530405	0.521709	0.519432	0.531447	0.524691	0.531703	0.537666	0.537143	0.527778	0.547138	0.531838	0.531204	0.544326	0.522569	0.52504	0.53681	0.522535	0.532283
GB98_D	0.544118	0.551787	0.543651	0.535129	0.546307	0.561354	0.538381	0.540646	0.548604	0.547337	0.532453	0.539773	0.542373	0.549675	0.541089	0.543022	0.544161	0.545367	0.540991	0.550526	0.545232	0.555882	0.544271	0.542095	0.544316	0.558708	0.544456	0.537447	0.536184	0.541275	0.53857	0.556834	0.544321	0.548913	0.538111	0.532172	0.529539	0.537879	0.548585	0.539175	0.544994	0.537841	0.541833	0.548961	0.528833	0.535006	0.559111	0.544063	0.54447
GB99_D	0.561111	0.562362	0.565868	0.562419	0.565025	0.586262	0.558182	0.55818	0.555686	0.573664	0.560991	0.559024	0.552319	0.5625	0.555425	0.569477	0.568672	0.560834	0.550336	0.572384	0.567694	0.58	0.556901	0.559116	0.563854	0.571842	0.551903	0.554414	0.57268	0.562424	0.559685	0.556972	0.556174	0.554726	0.555273	0.547724	0.561719	0.540936	0.557735	0.553592	0.56014	0.557358	0.562937	0.571994	0.572086	0.55474	0.559729	0.55618	0.564935
GB9_D	0.578164	0.584263	0.586491	0.56528	0.584866	0.598695	0.572377	0.583227	0.590206	0.588858	0.569522	0.578358	0.582337	0.585909	0.581064	0.586412	0.570972	0.580153	0.578444	0.58988	0.564047	0.591678	0.582538	0.586599	0.576723	0.591085	0.572464	0.582237	0.584104	0.575168	0.576293	0.5784	0.577307	0.567347	0.580946	0.586751	0.580775	0.579787	0.590278	0.573976	0.588889	0.576873	0.578444	0.592373	0.575163	0.569666	0.584594	0.577164	0.583333
[truncated: 206 more columns]

## Sheet: Table S3
Columns	EV = 37.8231	EV = 21.2833	EV = 5.68005	C2
GH100	0.0139351	-0.0345977	0.000238372	SA
GH101	0.013669	-0.0360079	-0.000356585	SA
GH102	0.00808672	-0.022083	0.00436688	SA
GH103	0.0103026	-0.0242086	0.00520793	SA
GH104	0.0106982	-0.0268125	0.00448341	SA
GH105	0.0078252	-0.0214659	0.0055317	SA
GH106	0.0102429	-0.0306776	0.00153936	SA
GH107	0.0130577	-0.0338658	0.00137458	SA
GH108	0.011804	-0.0309998	0.00216124	SA
GH109	0.00873544	-0.0232178	0.00481742	SA
GH10	0.00894643	-0.0196485	0.00219994	SA
GH110	0.0136841	-0.0352926	0.00211438	SA
GH111	0.0114011	-0.0289073	0.00428599	SA
GH112	0.0137249	-0.0330439	0.00155779	SA
GH113	0.0106268	-0.0266741	0.000622152	SA
GH114	0.0114936	-0.0254234	0.00290459	SA
GH115	0.0126864	-0.0314318	0.00151972	SA
GH116	0.0126849	-0.0315559	0.00297734	SA
GH117	0.0102578	-0.0247291	-0.00123869	SA
GH119	0.0100121	-0.022934	0.000598407	SA
GH11	0.00974991	-0.0240726	0.0055197	SA
GH120	0.00938147	-0.0228929	0.00480515	SA
GH121	0.0116621	-0.0305427	0.00436759	SA
GH122	0.012921	-0.0352151	0.000214885	SA
GH123	0.0122362	-0.0307175	0.00317073	SA
GH124	0.0114609	-0.0243065	0.000542216	SA
GH125	0.0112822	-0.0307102	0.00325041	SA
GH126	0.0110291	-0.0259155	0.00304968	SA
GH127	0.00638132	-0.0167868	0.00562695	SA
GH128	0.0115707	-0.0300133	0.00119995	SA
GH129	0.00901048	-0.0330707	-0.00306573	SA
GH12	0.00813682	-0.020475	0.0053716	SA
GH130	0.0130477	-0.0335196	-0.000222579	SA
GH131	0.00975925	-0.0257285	0.00363	SA
GH132	0.00990361	-0.0258436	0.00356818	SA
GH133	0.00788722	-0.0193508	0.00482775	SA
GH134	0.0065075	-0.0162193	0.00607211	SA
GH135	0.0114596	-0.0283286	0.0031843	SA
GH136	0.0136126	-0.0345546	0.0039061	SA
GH137	0.0118389	-0.0319897	0.00359031	SA
GH138	0.00816548	-0.0210782	0.00477063	SA
GH139	0.0118801	-0.0305905	0.000212971	SA
GH13	0.0125474	-0.0305262	0.00211643	SA
GH140	0.00584127	-0.0163003	0.00620766	SA
GH141	0.00725104	-0.0181099	0.00736944	SA
GH142	0.00944129	-0.024603	0.00501731	SA
GH143	0.0109034	-0.0272673	0.00231987	SA
GH144	0.0128304	-0.0362426	0.00450687	SA
GH145	0.0105252	-0.0265625	0.00450373	SA
GH146	0.0149	-0.0371899	-0.00111951	SA
GH147	0.0138027	-0.0338039	0.000779687	SA
GH148	0.0116357	-0.0330104	0.00195334	SA
GH149	0.0105073	-0.0248862	0.00215874	SA
GH14	0.011714	-0.0289428	0.00296599	SA
GH150	0.0122834	-0.0305017	0.00278546	SA
GH151	0.0124056	-0.0333462	0.00198588	SA
GH152	-0.00990628	-0.0150414	-0.0116149	SA
GH153	0.00903845	-0.0216784	0.00538841	SA
GH154	0.0114744	-0.0305911	0.00369787	SA
GH155	-0.0429998	0.00857836	-0.0100603	SA
GH156	-0.0146642	0.000890666	-0.0277996	SA
GH157	0.00864587	-0.0227573	0.00558996	SA
GH158	0.0111917	-0.0292879	0.00556317	SA
GH159	0.012447	-0.031734	0.00347635	SA
GH15	0.0106245	-0.0278666	0.00394299	SA
GH160	0.0117814	-0.0292495	0.0019379	SA
GH161	0.0125009	-0.0309872	0.002939	SA
GH162	0.013246	-0.0326482	0.00066982	SA
GH163	0.00870496	-0.0198341	0.00449284	SA
GH164	0.0124398	-0.0298189	0.00283249	SA
GH165	0.0102265	-0.0316593	0.0039328	SA
GH166	0.00997287	-0.0254384	0.00518842	SA
GH167	0.0118453	-0.0297857	0.00421063	SA
GH168	0.0078222	-0.0188556	0.00558678	SA
GH169	0.00991017	-0.0245312	0.00372199	SA
GH16	0.0141388	-0.036034	-0.000427519	SA
GH170	0.00712615	-0.0176663	0.00649216	SA
GH171	0.0107916	-0.027404	0.00314367	SA
GH172	0.0123601	-0.0307383	0.00118273	SA
GH173	0.0116362	-0.0300084	0.00316895	SA
GH174	0.00502895	-0.0166436	0.00113319	SA
GH175	0.00732417	-0.0190662	0.00651169	SA
GH176	0.00662417	-0.0336496	0.00881079	SA
GH177	0.00456463	-0.0240581	0.00699145	SA
GH178	0.0113578	-0.0297197	0.00220687	SA
GH179	0.00930312	-0.0210942	0.00447551	SA
GH17	0.00850777	-0.0201054	0.00531304	SA
GH181	0.00810908	-0.0201823	0.00548375	SA
GH182	0.0127466	-0.0328838	-0.00100608	SA
GH183	0.0150977	-0.036103	-0.0022526	SA
GH184	0.0121426	-0.030043	0.00297094	SA
GH185	0.0109013	-0.0258054	0.00280186	SA
GH186	0.0105529	-0.0241006	0.00387293	SA
GH187	0.0106727	-0.0259946	0.00203173	SA
GH188	0.0073212	-0.0182758	0.00635101	SA
GH189	0.0109155	-0.0291646	0.00370202	SA
GH18	0.00794239	-0.0232324	0.00458358	SA
GH190	0.00952501	-0.0250129	0.00699539	SA
GH191	0.0102106	-0.0262442	0.00567133	SA
GH192	0.00889861	-0.0234164	0.00558394	SA
GH193	0.0112627	-0.0274056	0.00239896	SA
GH194	0.0127012	-0.0319773	0.00135879	SA
GH195	0.0130777	-0.0298643	0.000648696	SA
GH196	0.0126026	-0.0315047	0.00131716	SA
GH197	0.0108941	-0.0273578	0.00491972	SA
GH198	0.015	-0.0391129	-0.00190782	SA
GH199	0.00932088	-0.023695	0.00525157	SA
GH19	0.0100969	-0.0244761	0.00504634	SA
GH1	0.0110602	-0.032304	-0.00291426	SA
GH200	0.00426295	-0.0114202	0.00559232	SA
GH201	0.0139966	-0.0342118	-0.00137149	SA
GH202	0.00834941	-0.0343806	0.00390048	SA
GH203	0.00804824	-0.022787	0.00481392	SA
GH204	0.0103757	-0.030365	0.00409558	SA
GH205	0.00879607	-0.0240553	0.00473084	SA
GH206	0.00550803	-0.0328839	-0.00026024	SA
GH207	0.0121908	-0.0305111	-0.000293551	SA
GH208	0.0118831	-0.033903	-0.000899286	SA
GH209	0.0119162	-0.0325777	0.000578105	SA
GH20	0.0117375	-0.0307012	0.00233439	SA
GH210	0.0107367	-0.0280919	0.00147913	SA
GH211	0.00809681	-0.0206389	0.00298483	SA
GH212	0.0120498	-0.0325818	0.00186357	SA
GH213	0.0114597	-0.0263331	0.0020907	SA
GH214	0.0129107	-0.0326774	-0.00049678	SA
GH215	0.00756656	-0.0178799	0.00451466	SA
GH216	0.0102531	-0.0302746	-0.00061674	SA
GH217	0.00768178	-0.0197239	0.00983405	SA
GH218	0.0123772	-0.0333089	0.000160676	SA
GH219	0.00895847	-0.0247644	-1.9861e-05	SA
GH21	0.00758736	-0.0173759	0.00645012	SA
GH220	0.00573411	-0.0237893	0.00648993	SA
GH221	-0.520006	-0.0764939	0.428764	SA
GH222	0.00951192	-0.0185184	0.00265248	SA
GH223	0.0121765	-0.0304871	-0.000168503	SA
GH224	0.00984993	-0.0244339	0.00124325	SA
GH225	0.00855336	-0.0248322	0.00502789	SA
GH226	0.00246937	0.034796	-0.00386433	SA
GH227	0.00240067	0.035693	-0.00395932	SA
GH228	0.0099178	-0.0245355	0.000959712	SA
GH229	0.0155904	-0.0395923	-0.000378816	SA
GH22	0.0131192	-0.032769	0.00213131	SA
GH230	0.0119507	-0.0329648	0.00373404	SA
GH231	0.00983631	-0.0155411	0.000658476	SA
GH232	0.0112163	-0.0273934	0.00331099	SA
GH233	0.0152526	-0.0386174	-0.00153401	SA
GH234	0.00465075	-0.0135884	0.00377222	SA
GH235	0.00794624	-0.0209334	0.0062573	SA
GH236	0.00963865	-0.0246957	0.00640338	SA
GH237	0.00831136	-0.0196525	0.00501864	SA
GH238	0.0092401	-0.0263837	0.00343759	SA
GH239	0.00582312	-0.0202371	0.00312224	SA
GH23	0.011473	-0.0291253	0.00102836	SA
GH240	0.00988682	-0.0230422	0.00596439	SA
GH241	0.0151672	-0.0329329	-0.00346481	SA
GH242	0.0131751	-0.0326836	0.00218847	SA
GH243	0.0140945	-0.0351404	-0.00334981	SA
GH244	0.0143407	-0.0343157	-0.000943526	SA
GH245	0.0118724	-0.0351451	0.00309212	SA
GH246	0.00608369	-0.0148544	0.00530849	SA
GH247	-0.00370114	-0.0192784	-0.00189917	SA
GH248	0.00896982	-0.0237139	0.00663083	SA
GH249	0.0130513	-0.0355838	0.00214347	SA
GH24	0.00819632	-0.020484	0.00481818	SA
GH250	0.0114036	-0.0288476	0.00395809	SA
GH251	0.0129001	-0.033838	-0.000374289	SA
GH252	0.0105091	-0.0256923	0.00223502	SA
GH253	0.00963421	-0.0218123	0.00618927	TX
GH254	0.0110483	-0.0324396	-0.000328183	SA
GH255	0.0145676	-0.0359749	-0.000906455	SA
GH256	0.0149931	-0.0375454	-0.00278033	SA
GH257	0.0164287	-0.0407903	-0.00303487	SA
GH259	0.00753058	-0.0217677	0.00328415	SA
GH25	0.0128976	-0.0358636	0.00280285	SA
GH260	0.00877128	-0.0240807	0.0033919	SA
GH261	0.00752859	-0.0196513	0.00394965	SA
GH262	0.0131789	-0.0345891	0.000403159	SA
GH263	0.0148756	-0.0387075	-0.0035869	SA
GH264	0.00582585	-0.0171017	0.00404748	SA
GH265	0.0117314	-0.0297416	0.00329922	SA
GH266	0.00861268	-0.0204856	0.00588157	SA
GH267	0.0113989	-0.0288368	0.00309777	SA
GH268	0.0146706	-0.0399329	-0.00347685	SA
GH269	0.00557111	-0.0268252	0.00329072	SA
GH26	0.00978316	-0.0249109	0.00282987	SA
GH270	0.00983746	-0.0242127	0.00626795	SA
GH271	0.012474	-0.0318129	0.00256076	SA
GH272	0.00652167	-0.0183177	0.00459666	SA
GH273	0.00275685	-0.00717687	-0.000458571	SA
GH274	0.00734762	-0.000846705	-0.00493153	TX
GH275	0.00498873	-0.00683224	-0.00165108	TX
GH276	0.00900578	-0.0218824	0.00145336	TX
GH277	0.00442885	-0.00703378	-0.000115567	TX
GH278	0.00304606	-0.0109877	0.00336408	TX
GH279	0.00303757	0.0204454	-0.00725783	TX
GH27	0.0133386	-0.0383408	-0.00108001	SA
GH280	0.00820929	-0.00482048	-0.00703536	TX
GH281	0.0100026	-0.00515628	-0.00789751	TX
GH282	0.0099289	-0.00893924	-0.0087069	TX
GH283	0.00806749	-0.0038985	-0.00266128	TX
GH284	0.00149387	0.0185381	-0.00203399	TX
GH285	0.00683233	-0.0139249	0.000530749	TX
GH286	0.00607565	-0.00708588	0.0011927	TX
GH287	0.00247281	0.000227612	0.00179486	TX
GH288	0.00521175	0.00258527	-0.000779083	TX
GH289	0.00592709	-0.00487891	-0.00321407	TX
GH28	0.0135306	-0.0349202	0.00170808	SA
GH290	0.00803688	-0.0104753	0.00127165	TX
GH291	0.00383374	0.00233424	-0.00671891	TX
GH292	0.00604293	-0.00411033	-0.00273174	TX
GH293	0.00470986	-0.00180342	-0.00294839	TX
GH294	0.012676	-0.0305603	0.00031098	TX
GH295	0.00794895	0.00280536	-0.00287802	TX
GH296	-0.000118729	0.0135091	-0.000841012	TX
GH297	0.00108406	0.000967587	-0.00258601	TX
GH298	0.00214517	0.0230387	0.00130718	TX
GH299	0.00212595	0.00779111	0.00171908	TX
GH29	0.00906494	-0.022929	0.0054174	SA
GH2	0.00592325	0.00591754	-0.00171347	SA
GH300	0.00873154	-0.019113	-3.81773e-05	TX
GH301	0.00320967	-0.00346178	0.00179139	TX
GH303	-0.0116019	0.030424	-0.00938388	TX
GH304	0.00323811	0.025031	0.00142773	TX
GH305	0.0033433	-0.00266461	0.00216618	TX
GH306	-0.00338754	0.0711548	-0.00474264	TX
GH307	-0.00575293	0.105054	0.00229818	TX
GH308	0.00316673	-0.00664873	-0.00349873	TX
GH309	0.00112018	-0.000135144	-0.00331126	TX
GH30	0.0105609	-0.0272252	0.00416969	SA
GH310	9.63656e-05	0.0275853	-0.000901737	TX
GH311	0.00759018	-0.010745	-0.00330973	TX
GH313	0.00379323	0.00214541	-0.00115052	TX
GH314	0.00664187	-0.00179762	0.0011728	TX
GH315	-0.00187002	0.0596115	0.00385986	TX
GH317	-0.00224906	0.00894371	-0.00449241	TX
GH318	-0.0078152	0.151145	0.00660727	TX
GH319	-0.00696333	0.130382	0.00424348	TX
GH31	0.0102201	-0.0271937	0.00152831	SA
GH320	-0.041046	-0.0227093	-0.055978	TX
GH321	-0.00175168	0.0435963	0.000543517	TX
GH323	-0.00878269	0.118605	0.00387012	TX
GH324	-0.00355639	0.0573953	-0.00127041	TX
GH325	0.000769129	0.0309638	0.000484747	TX
GH326	-0.00253947	0.00494415	-0.000416187	TX
GH327	-0.00753382	0.0986264	-0.000933951	TX
GH329	0.00175119	0.0307667	-0.00159316	TX
GH32	0.00930282	-0.0220166	0.00482576	SA
GH330	0.00375888	0.00345939	-0.00947102	TX
GH331	-0.00447093	0.0665285	0.00272617	TX
GH332	-0.0108938	0.125947	-0.00224658	TX
GH333	0.0127701	-0.0333949	0.000526868	TX
GH334	-0.00706826	0.141441	0.0118954	TX
GH335	-0.000493	0.0542554	-0.00519182	TX
GH336	0.00399091	0.0066552	-0.00880088	TX
GH339	0.00467055	0.00395856	-0.000322215	TX
GH33	0.0121191	-0.0275097	0.00169521	SA
GH340	0.00238416	-0.000872112	-0.00592931	TX
GH342	-0.00668452	0.0860201	0.000388894	TX
GH343	0.002507	0.000957058	-0.000165657	TX
GH345	0.00785841	-0.00908584	-0.00671893	TX
GH346	0.00454063	-0.00342844	-0.00138405	TX
GH347	0.00164568	0.00816843	0.00170031	TX
GH348	0.00487821	0.00567312	5.63368e-05	TX
GH349	0.00369553	0.0183186	-0.0104507	TX
GH34	0.012066	-0.0327028	0.00144906	SA
GH350	0.00681373	-0.0118144	0.00130116	TX
GH351	-0.22905	-0.0291732	-0.302033	TX
GH353	-0.00718732	0.114399	-0.00283266	TX
GH355	0.00248853	0.00611834	-0.00240956	TX
GH356	0.0057971	-0.0023361	-0.00106011	TX
GH357	-0.0149907	0.0845991	-0.000272494	TX
GH359	0.0122803	-0.0301191	0.00275485	TX
GH35	0.0104696	-0.0242059	0.00557907	SA
GH360	0.00332539	0.00671461	-0.000760647	TX
GH361	-0.00351427	0.0765843	0.00150629	TX
GH362	0.00321869	0.0229538	-0.00360399	TX
GH363	-0.0697328	0.00786247	-0.108135	TX
GH364	0.00717392	-0.00200482	-0.00319052	TX
GH367	-0.0110866	0.140574	0.0120777	TX
GH368	0.00497829	0.0229915	-0.000631717	TX
GH369	-0.00792727	0.0987034	-0.00436398	TX
GH36	0.00993314	-0.0235732	0.00486132	SA
GH370	0.00208719	0.00308348	0.00106011	TX
GH371	0.00257316	0.00489698	-0.00360222	TX
GH373	-0.0071444	0.141531	0.00578426	TX
GH376	-0.347469	-0.0480398	-0.463572	TX
GH378	-0.0107243	0.0109144	-0.0248782	TX
GH37	0.00526383	-0.0146717	0.00477104	SA
GH381	-0.0283159	0.102403	-0.0171452	TX
GH382	-0.0454396	-0.0286011	-0.0183062	TX
GH383	0.00601429	-0.00169121	-0.00363779	TX
GH385	0.00410092	0.00843471	-0.00625334	TX
GH387	0.00314537	0.0132928	-0.00379793	TX
GH388	0.00494477	0.00281633	-0.000559736	TX
GH389	-0.00324244	0.0580533	-0.00614951	TX
GH38	0.0102348	-0.0257137	0.00489708	SA
GH390	-0.326279	-0.0467316	-0.513245	TX
GH391	-0.00583876	0.108546	0.00488291	TX
GH392	-0.00871356	0.0690937	-0.00211424	TX
GH393	-0.00626432	0.0842244	-0.00128895	TX
GH395	-0.00131952	0.0340365	0.00164822	TX
GH396	-0.0119832	0.123525	0.010666	TX
GH397	0.00277929	-0.00293714	-0.00974614	TX
GH398	0.00356947	-0.00316788	-0.003986	TX
GH399	-0.000384322	0.0343527	0.00311684	TX
GH39	0.0135702	-0.0399473	-0.00356993	SA
GH3	0.00779	-0.0175608	0.00317196	SA
GH404	-0.00695381	0.140358	0.00511013	TX
GH407	-0.00455505	0.116093	0.00171482	TX
GH409	-0.00420819	0.0700348	0.00272706	TX
GH40	0.00951366	-0.0228039	0.00462177	SA
GH410	0.00649738	-0.0149609	0.00222863	TX
GH411	-0.00148544	0.0615108	0.00249685	TX
GH412	-0.000170942	0.0584462	0.00220213	TX
GH413	-0.00789442	0.139635	0.00906391	TX
GH416	0.00115425	0.0241484	0.00310667	TX
GH417	-0.00725795	0.152467	0.00689175	TX
GH419	-0.0078873	0.141923	0.00711633	TX
GH41	0.0137404	-0.0352484	0.0019314	SA
GH420	-0.00935937	0.110593	0.00932958	TX
GH421	-0.00957227	0.124974	0.00420323	TX
GH422	-0.00698347	0.0518741	-0.0045654	TX
GH423	-0.00750373	0.127098	0.00361531	TX
GH424	-0.0108082	0.104899	0.00239087	TX
GH425	-0.00764288	0.0640927	-0.0149522	TX
GH426	-0.00898515	0.119827	-0.00220918	TX
GH427	-0.00572643	0.103031	0.00601953	TX
GH428	-0.00791949	0.0927742	0.00797589	TX
GH429	0.00279807	0.000790349	-0.00142005	TX
GH42	0.0113933	-0.0307292	0.00292579	SA
GH430	-3.08463e-05	0.0450977	0.0107736	TX
GH432	-0.00970612	0.110531	0.00117032	TX
GH433	-0.00954267	0.123209	0.00184869	TX
GH434	-0.00622032	0.0587253	-0.00215601	TX
GH435	-0.00643221	0.093633	0.00535893	TX
GH436	-0.00825471	0.127154	0.0110769	TX
GH437	0.00136506	0.0103186	0.00301981	TX
GH438	0.00444022	0.0306816	-0.00133481	TX
GH439	0.000814341	0.0172803	-0.000176079	TX
GH43	0.00762441	-0.0208109	0.00637446	SA
GH440	-0.00495202	0.0560518	0.000485232	TX
GH441	-0.00353708	0.0675721	0.00221639	TX
GH442	-0.00262558	0.0224921	-0.0010791	TX
GH443	-0.0140269	0.0231146	-0.0119478	TX
GH444	0.00099728	0.0475193	0.00426992	TX
GH446	-0.0090604	0.124192	0.00592914	TX
GH447	-0.512288	-0.0700253	0.4568	TX
GH448	-0.00843167	0.120626	-0.0040097	TX
GH449	0.00812374	-0.00114166	-0.00168003	TX
GH44	0.00904064	-0.0226484	0.00564442	SA
GH451	-0.00140386	0.0277796	0.0022876	TX
GH453	-0.00559606	0.109951	0.00721715	TX
GH454	-0.00555029	0.112985	0.00732722	TX
GH455	-2.02357e-05	0.042911	6.80659e-05	TX
GH456	0.00260635	0.0360975	-0.00481036	TX
GH457	-0.000586549	0.0354125	0.00110783	TX
GH458	-0.00226338	0.0345843	0.0082603	TX
GH45	0.0102455	-0.0249213	0.00434823	SA
GH460	-0.00934924	0.13473	-0.000169263	TX
GH463	-0.00793928	0.137865	0.00460236	TX
GH464	-0.0106177	0.161153	0.0104933	TX
GH465	-0.0113406	0.0565765	-0.0105705	TX
GH466	-0.0116117	0.123345	0.0107326	TX
GH468	-0.00382449	0.0733635	0.00170705	TX
GH469	-0.00387307	0.0634138	0.00204779	TX
GH46	0.0112802	-0.0269323	0.00438457	SA
GH470	-0.00534592	0.106303	0.00701735	TX
GH472	-0.00321329	0.0622031	0.00204673	TX
GH474	0.00289807	0.0229614	-0.002491	TX
GH476	-0.000749301	0.0144494	-0.00108573	TX
GH478	-0.0142371	0.0774213	0.00293702	TX
GH479	-0.00886313	0.141487	0.00916294	TX
GH47	0.00823613	-0.022693	0.00533131	SA
GH480	-0.0137182	0.100758	0.00856006	TX
GH482	0.0130655	-0.0313659	0.00384594	TX
GH484	0.0117161	-0.0153771	-0.0050315	TX
GH486	0.00615839	-0.0182937	0.00129431	TX
GH487	0.000277499	0.00097757	-0.000782671	TX
GH488	-0.0121995	0.053502	-0.00434644	TX
GH489	-0.0142192	0.0775913	0.000102221	TX
GH48	0.00502474	-0.0119497	0.00584157	SA
GH490	-0.00359211	0.0159415	-0.00678521	TX
GH492	-0.0144409	0.0604556	3.68495e-05	TX
GH493	0.00309508	-0.00536114	-0.0176067	TX
GH49	0.012435	-0.0319595	0.00350363	SA
GH4	0.0151743	-0.0356475	-0.00142004	SA
GH50	0.0122371	-0.0353983	0.000782108	SA
GH51	0.0114542	-0.0279856	0.00460233	SA
GH52	0.00784833	-0.0206253	0.0067837	SA
GH53	0.00986935	-0.0257175	0.00581778	SA
GH54	0.0105817	-0.0241437	0.00377268	SA
GH56	0.0104699	-0.0267131	0.00350453	SA
GH57	0.00655912	-0.0147776	0.00611955	SA
GH58	0.0119697	-0.0241102	0.00379427	SA
GH59	0.0077426	-0.0213066	0.00301093	SA
GH5	0.00985153	-0.0213994	0.00355832	SA
GH60	0.0116404	-0.0305963	0.00156441	SA
GH61	0.0107983	-0.0257032	0.0050726	SA
GH62	0.0110731	-0.0264923	0.00289078	SA
GH63	0.0102222	-0.0289098	0.00498988	SA
GH64	0.0116789	-0.0295854	0.00348115	SA
GH65	0.0100703	-0.0253839	0.00454402	SA
GH66	0.0104299	-0.0284183	0.00252704	SA
GH67	0.00336716	-0.0108957	0.00584182	SA
GH68	0.00936916	-0.0237292	0.00528478	SA
GH69	0.0124843	-0.030701	0.00360626	SA
GH6	0.00760979	-0.0192748	0.00543872	SA
GH70	0.0092344	-0.0214501	0.00496198	SA
GH71	0.0132969	-0.0331964	0.000556253	SA
GH72	0.00741624	-0.0201988	0.00554445	SA
GH73	0.004826	-0.0293058	0.00259511	SA
GH74	0.0110554	-0.0269815	0.00419149	SA
GH75	0.0113055	-0.0291807	0.00456353	SA
GH76	0.0107447	-0.0257022	0.00444594	SA
GH77	0.0125383	-0.0314175	0.00157048	SA
GH78	0.0091835	-0.0259075	0.00495595	SA
GH79	0.00782229	-0.01864	0.00242456	SA
GH7	0.0109132	-0.0266555	0.00108313	SA
GH80	0.00927921	-0.0255919	0.00360526	SA
GH81	0.0113132	-0.0285239	0.00186819	SA
GH82	0.0106836	-0.0276708	0.0031765	SA
GH83	0.0123969	-0.0312168	0.00229286	SA
GH84	0.00800368	-0.0194718	0.00594067	SA
GH85	0.00915758	-0.0217182	0.00645135	SA
GH86	0.00913896	-0.0228426	0.00613757	SA
GH87	0.0141564	-0.0355111	0.00111132	SA
GH88	0.0121469	-0.0307491	0.00238515	SA
GH89	0.0121627	-0.02979	0.00173845	SA
GH8	0.0081256	-0.0205861	0.00157007	SA
GH90	-0.371788	-0.0525313	-0.112092	SA
GH91	0.0106996	-0.0257604	8.47781e-05	SA
GH92	0.00729765	-0.0209889	0.00463808	SA
GH93	0.0121032	-0.0297285	0.00402392	SA
GH94	0.0141047	-0.034428	-0.00153155	SA
GH95	0.00885151	-0.0236914	0.00656525	SA
GH96	0.00403732	-0.00983599	0.0042105	SA
GH97	0.0122539	-0.0307332	-0.00120855	SA
GH98	0.00410994	-0.0101221	0.00445671	SA
GH99	0.014085	-0.0373038	-0.000237986	SA
GH9	0.0111013	-0.0250492	0.00392997	SA

## Sheet: Table S4
Type	C2	EV = 23.7239	EV = 5.89366	EV = 2.61504
GB1	D	0.0242705	-0.00416013	0.0726245
GB2	D	0.0154981	-0.0024755	0.0156912
GB3	D	0.014754	-0.00321641	0.0411096
GB4	D	0.024725	-0.00804799	0.0600414
GB5	D	0.0203089	-0.00140661	0.0529453
GB6	D	0.00332162	-0.00074827	0.00953505
GB7	D	0.0145905	-0.00543404	0.0361147
GB8	D	0.026943	-0.00763824	0.0977214
GB9	D	0.0125451	-0.00520519	0.0430735
GB10	D	0.0219507	-0.00663601	0.0833567
GB11	D	0.0179123	-0.00563561	0.00265758
GB12	D	0.0194999	-0.0033855	0.0564002
GB13	D	0.0226738	-0.00592103	0.0638982
GB15	D	0.010836	-0.003335	0.00496269
GB16	C	0.0136864	-0.00361656	0.032144
GB17	D	0.0192442	-0.0043746	0.0925956
GB18	D	0.0160079	-0.00203451	0.0234246
GB19	D	0.00680806	-0.000897705	0.0393663
GB20	C	0.00666933	-0.000985271	-0.000397772
GB21	D	0.016077	-0.00492891	0.0401361
GB22	D	0.0178093	-0.00288241	0.0332648
GB23	D	0.0212104	-0.00594225	0.0566681
GB24	D	0.0171349	-0.00510305	0.0538663
GB25	D	0.0188403	-0.00569995	0.054631
GB26	D	0.0268078	-0.0111326	0.0525199
GB27	D	0.0223634	-0.0028808	0.0211592
GB28	D	0.0232662	-0.00706126	0.0515672
GB29	D	0.0208077	-0.00614324	0.0446612
GB30	D	0.0186103	-0.00340497	0.050861
GB31	D	0.00475197	-0.00200394	2.30384e-05
GB32	D	0.00665425	-0.00356446	0.0171201
GB33	D	0.0113605	-0.0025056	0.0239966
GB34	D	0.00712581	-0.00153837	0.00727346
GB35	D	0.0165907	-0.00143824	0.0129444
GB36	D	0.0225621	-0.00506086	0.0533379
GB37	D	0.00636095	-0.000322102	0.0102977
GB38	D	0.00844503	0.00158734	-0.0208927
GB39	D	0.0136048	-0.00519595	0.0230981
GB41	D	-0.0445202	0.0718106	-0.0766628
GB42	D	0.0166577	-0.00284051	-0.0284314
GB43	D	0.0141822	-0.000663636	0.0593541
GB44	D	0.00461079	0.0007144	-0.0407797
GB45	D	0.00872436	-0.0025903	0.0271327
GB46	D	0.00798377	-0.00199426	-0.000911709
GB47	D	0.0153161	-0.00467995	0.0309811
GB48	D	0.0188241	-0.00408669	0.050272
GB49	D	0.0142797	0.00245501	0.00475323
GB50	C	0.00885921	-0.00191772	-0.0383866
GB51	C	0.0219126	-0.00530627	-0.0518728
GB52	D	0.0267076	-0.00685775	0.10068
GB54	D	0.0236908	-0.00975575	0.0658283
GB55	C	0.0226675	-0.00547975	-0.1016
GB56	C	0.0211118	-0.00539536	-0.100709
GB57	C	0.00881529	-0.00215963	-0.0409781
GB58	C	0.0073407	-0.00153506	-0.0484452
GB59	C	0.0183576	-0.00166419	-0.0821712
GB60	C	-0.354821	0.440846	-0.130337
GB61	C	0.0124051	7.21713e-05	-0.0626395
GB62	C	0.0104203	-0.00157124	-0.0591014
GB63	C	0.00410111	-4.98138e-05	-0.0314139
GB65	C	0.0217852	0.000825251	-0.0977228
GB66	C	0.0192404	0.000113952	-0.0934679
GB67	C	0.0190795	-0.00228807	-0.0490433
GB68	C	0.0219522	-0.00213245	-0.0948249
GB69	C	0.00414423	0.00294221	-0.0297997
GB70	C	0.0046912	-0.00169416	-0.0138372
GB71	C	0.00660369	-0.00197061	-0.0296387
GB72	C	0.0138258	-0.00620377	-0.0491193
GB73	C	-0.057736	0.0770172	-0.138714
GB74	C	0.00137456	0.00297901	-0.0347061
GB75	C	0.011818	-0.00255157	-0.0485909
GB76	C	0.0163644	-0.00184992	-0.0586154
GB77	D	0.0252364	-0.00829065	0.093563
GB78	D	-0.00130198	0.0091495	-0.00522958
GB79	D	0.0165217	-0.00464843	0.0349324
GB81	D	0.0263133	-0.00586673	0.0928358
GB82	D	0.0166684	-0.00389964	0.0612765
GB83	D	0.00629224	-0.00115668	0.000691418
GB84	D	0.00177538	0.000349655	0.00709453
GB85	D	0.0205013	-0.00743513	0.0483352
GB86	D	0.0121032	-0.00149638	0.0396238
GB87	D	0.0230037	-0.00748805	0.0169193
GB88	D	0.0169646	-0.00514738	0.0594319
GB89	D	0.00708107	-0.00146116	0.0241062
GB90	D	0.0170513	-0.0053226	-0.0851684
GB91	D	0.0254597	-0.00860235	0.0930685
GB92	D	0.0249393	-0.00906046	0.0950604
GB94	D	0.0165653	-0.00231449	0.0398349
GB95	D	0.0130264	-0.000530521	0.0128524
GB96	D	0.0060311	-0.000485613	0.0126447
GB97	D	-0.00218735	0.00652995	0.0283401
GB98	D	0.00643356	0.00244735	0.0344063
GB99	D	0.00854266	-0.00374062	0.0199996
GB100	D	0.0075031	-0.000800562	0.0210988
GB101	D	0.0111331	-0.00366369	0.0242286
GB103	D	0.0140674	-0.00326846	0.0364159
GB104	D	0.0204855	-0.00427977	0.0606381
GB105	D	0.0229883	-0.00605494	0.0490632
GB106	D	0.0190017	-0.00527413	0.0395057
GB107	D	0.0233785	-0.00589943	0.0463637
GB108	D	0.0224607	-0.00579263	0.0887118
GB109	D	0.00539595	-0.00183649	0.0108669
GB110	D	0.00845334	-0.00162838	-0.00808317
GB111	D	0.0147462	-0.00953758	0.0658043
GB112	D	0.0212879	-0.00738711	0.0690209
GB113	D	0.0186848	-0.00364869	0.0363358
GB114	D	0.00577473	0.000906795	0.0432898
GB115	D	0.00975604	-0.0032108	0.00549774
GB116	D	0.0191595	-0.00638115	0.0705545
GB117	D	0.00789854	-0.00195766	0.02973
GB118	D	0.0209829	-0.00415133	0.0718259
GB119	D	0.0224402	-0.00556545	0.08597
GB121	D	0.021172	-0.00582747	0.072854
GB123	D	-0.076082	0.0967142	0.0211488
GB124	D	0.0141201	-0.00371459	0.0368088
GB125	D	0.0159626	-0.00354701	0.0715919
GB126	D	0.0199398	-0.00540801	0.0566842
GB127	D	-0.239734	0.259786	0.0940612
GB128	D	-0.342975	0.407933	0.278263
GB129	D	0.0065727	-0.00181123	0.0540955
GB130	D	0.00856108	-0.00205085	0.0330805
GB131	D	0.011331	-0.00266149	0.0444645
GB132	D	0.0195405	-0.00479635	0.0292236
GB133	D	0.0190918	-0.00393479	0.0563847
GB134	D	0.00296972	-0.0013507	0.00405903
GB135	D	0.00365814	-0.000392053	0.0118437
GB136	D	0.0188555	-0.00598542	0.0677715
GB137	D	0.015958	-0.00479664	0.0349331
GB138	D	0.011525	-0.00240787	-0.00743564
GB139	D	0.00959898	-0.00332649	-0.00625709
GB141	D	0.00733862	-0.00598359	0.0225946
GB142	D	0.0128879	-0.00618429	0.042102
GB144	C	0.0163486	-0.00393923	0.0214581
GB145	D	0.0228875	-0.00870981	0.0887446
GB146	D	0.0145129	-0.00271098	0.0317814
GB147	D	0.022488	-0.00958455	0.0590341
GB148	D	0.0126271	-0.00328443	0.0402807
GB149	D	0.00682967	-0.00149222	0.0164654
GB150	D	0.00606617	-0.00207997	0.00674926
GB151	D	-0.392952	-0.401145	-0.00506937
GB152	D	0.00628551	-0.00046378	0.0123557
GB153	D	0.0139131	-0.00551745	0.0312854
GB154	D	0.00686627	-0.00128902	0.0118141
GB155	D	0.0143784	-0.00300197	0.0396502
GB156	D	0.0200576	-0.00712023	0.0424466
GB157	D	-0.414837	-0.407317	-0.102747
GB158	D	-0.1657	0.197248	0.0827541
GB159	D	0.0223211	-0.00594989	0.0862583
GB160	D	0.00893577	-0.0016662	-0.00109869
GB161	C	0.0055365	-0.00228077	-0.00744682
GB162	C	0.0149865	-0.0035783	0.0351801
GB163	C	0.0186929	-0.00607718	0.00243601
GB165	C	0.00888659	-0.00015434	0.00623034
GB166	C	0.0172626	-0.0043565	0.0270254
GB167	C	0.0127209	-0.00172868	-0.0625399
GB168	C	0.0119317	-0.00281165	-0.0680106
GB169	D	0.00880066	-0.00469763	0.036112
GB170	C	-0.285823	-0.00101298	0.215017
GB171	C	-0.400775	-0.349723	0.0277631
GB173	C	0.00440902	-0.000306453	-0.0217593
GB174	C	0.0137082	-0.0018065	-0.0617378
GB175	C	0.00926225	-0.00291566	-0.0373013
GB176	C	0.0158694	-0.00181608	-0.0781375
GB177	C	0.0108331	-0.00350132	-0.0641457
GB178	C	0.0169625	-0.00321414	-0.0867327
GB179	C	0.0096475	-0.00240963	-0.0495645
GB180	C	0.00622058	-0.00195324	-0.0300974
GB181	D	0.0213591	-0.00745989	0.0661946
GB182	C	0.0205589	-0.00542667	-0.069693
GB183	C	0.0193483	-0.00250962	-0.0928757
GB184	C	0.00558952	-0.00653871	-0.05272
GB185	C	0.0189065	-0.00354926	-0.0807572
GB186	C	0.0058227	-0.00168491	-0.0375305
GB187	C	0.0083611	-0.0050457	-0.0524198
GB188	D	0.00324994	0.000301413	-0.0255388
GB189	C	0.0157823	-0.00124548	-0.0460566
GB190	D	0.0131593	0.000372364	0.040106
GB191	C	0.0145452	-0.00117966	-0.078063
GB193	C	0.00604272	-0.00261424	0.00310811
GB194	C	0.0221602	-0.00189743	-0.0849219
GB195	C	0.0183479	-0.00116961	-0.101631
GB196	C	0.0170651	-0.0024506	-0.0572655
GB197	C	0.018507	-0.00200683	-0.088599
GB198	C	0.00839804	-0.000174599	-0.0435563
GB199	C	0.0207659	-0.000451081	-0.0922341
GB200	C	0.00443234	-0.000544308	-0.0354802
GB201	C	0.0231812	-0.00513536	0.0651758
GB202	C	0.0140221	0.000443775	-0.0189426
GB203	C	0.0161055	-0.00318473	-0.0778207
GB204	C	0.0145015	0.000450203	-0.0788661
GB205	C	0.0116617	0.000662166	0.0413256
GB206	C	0.0136622	-0.00286557	0.0403656
GB208	C	0.0175548	-0.00297846	-0.0670079
GB209	C	0.0231214	-0.00514029	-0.0757601
GB210	C	0.0114435	-0.00277073	-0.0505936
GB211	C	0.0114647	-0.00221355	-0.0533982
GB212	C	0.0115586	-0.00297175	-0.0678079
GB213	C	0.00706563	-0.00445378	-0.0490093
GB214	C	0.0162956	-0.00267821	-0.0916435
GB215	C	0.00290002	0.000101576	-0.0265533
GB216	C	0.00722261	-0.000251301	-0.0721443
GB217	C	0.0186323	-0.00344643	-0.0905587
GB218	D	0.0224424	-0.0061942	0.0563947
GB219	D	0.0207106	-0.0051979	-0.0777228
GB220	D	0.0201069	-0.00758691	-0.0884805
GB221	C	0.0169786	-0.00242991	-0.0750347
GB222	C	0.0133887	-0.0041597	-0.0678899
GB223	C	0.010148	-0.000180364	-0.0475674
GB224	D	0.0163885	-0.0026632	-0.0768285
GB226	C	0.0162832	-0.00172876	-0.035025
GB227	C	0.0189252	-0.00351317	-0.082902
GB228	C	0.00807315	0.00119551	-0.0015123
GB229	C	0.0172706	-0.00140289	-0.061268
GB230	C	-0.200211	0.243884	-0.419127
GB231	D	0.0200687	0.00287921	-0.0873517
GB232	D	0.019207	-0.00512888	-0.0808633
GB233	C	0.0155803	-0.00431328	-0.0734801
GB236	C	0.0226542	-0.006574	0.0614933
GB238	C	0.00113697	0.00267172	-0.0411021

## Sheet: Table S5
Marker 1	Chromosome	Position	alleles	strand	Marker 2	Distance in markers	Distance in kb	EM - R Squared	EM - D Prime	CHM - R Squared	CHM - D Prime	CHM - signed D
S1_7398729	1	7398729	C/T	+	S1_7399564	1	0.835	1	1	1	1	0.213018
S1_12253605	1	12253605	T/C	+	S1_12254292	1	0.687	1	1	1	1	0.0415879
S1_56648751	1	56648751	A/G	+	S1_56648758	1	0.007	1	1	1	1	0.0151479
S1_56648758	1	56648758	C/A	+	S1_56648763	1	0.005	1	1	1	1	0.0151479
S1_99000442	1	99000442	G/C	+	S1_99000443	1	0.001	1	1	1	1	0.206035
S1_99314955	1	99314955	A/T	+	S1_99314971	1	0.016	1	1	1	1	0.0318802
S1_101991416	2	2106616	T/C	+	S1_102001506	1	10.09	1	1	1	1	0.0112661
S1_121312534	2	21427734	A/C	+	S1_121312537	1	0.003	1	1	1	1	0.0097078
S1_128797710	2	28912910	A/G	+	S1_128797729	1	0.019	1	1	1	1	0.0199917
S1_156186672	2	56301872	T/A	+	S1_156186673	1	0.001	1	1	1	1	0.0229758
S1_199549662	3	16216856	A/G	+	S1_199549678	1	0.016	1	1	1	1	0.168367
S1_263416027	3	80083221	T/C	+	S1_263416030	1	0.003	1	1	1	1	0.0112345
S1_275611266	3	92278460	T/C	+	S1_275611648	1	0.382	1	1	1	1	0.181689
S1_276785073	3	93452267	G/A	+	S1_276785074	1	0.001	1	1	1	1	0.0188609
S1_276785074	3	93452268	C/G	+	S1_276785075	1	0.001	1	1	1	1	0.0188609
S1_277844598	3	94511792	A/G	+	S1_277946565	1	101.967	1	1	1	1	0.0171376
S1_283431484	3	100098678	G/T	+	S1_283431485	1	0.001	1	1	1	1	0.0486522
S1_317115199	4	33519248	A/T	+	S1_320388517	1	3273.32	1	1	1	1	0.00775146
S1_356625773	5	10115950	G/A	+	S1_356625814	1	0.041	1	1	1	1	0.0129848
S1_359123796	5	12613973	C/T	+	S1_359123797	1	0.001	1	1	1	1	0.0156211
S1_368727572	5	22217749	T/C	+	S1_368728110	1	0.538	1	1	1	1	0.0356653
S1_413881955	5	67372132	G/C	+	S1_413881956	1	0.001	1	1	1	1	0.0166619
S1_413881956	5	67372133	C/T	+	S1_413881957	1	0.001	1	1	1	1	0.0166619
S1_417272029	5	70762206	C/A	+	S1_417272030	1	0.001	1	1	1	1	0.0259556
S1_441990093	6	3433147	C/G	+	S1_441990094	1	0.001	1	1	1	1	0.0113107
S1_441990094	6	3433148	T/G	+	S1_441990095	1	0.001	1	1	1	1	0.0113107
S1_457302347	6	18745401	C/T	+	S1_457302353	1	0.006	1	1	1	1	0.0163889
S1_474178425	6	35621479	T/G	+	S1_474178427	1	0.002	1	1	1	1	0.0861678
S1_490042293	6	51485347	G/T	+	S1_493653118	1	3610.82	1	1	1	1	0.00892785
S1_533838892	6	95281946	C/T	+	S1_533838907	1	0.015	1	1	1	1	0.0486522
S1_533838907	6	95281961	T/G	+	S1_533839635	1	0.728	1	1	1	1	0.0415879
S1_542738279	7	1010789	G/C	+	S1_542738300	1	0.021	1	1	1	1	0.0302734
S1_574134121	7	32406631	C/G	+	S1_574134122	1	0.001	1	1	1	1	0.0332937
S1_620188404	8	209796	T/C	+	S1_620257743	1	69.339	1	1	1	1	0.0229758
S1_637356324	8	17377716	G/C	+	S1_637356328	1	0.004	1	1	1	1	0.0237954
S1_641460370	8	21481762	C/G	+	S1_642365376	1	905.006	1	1	1	1	0.0208239
S1_650588923	8	30610315	G/A	+	S1_650588924	1	0.001	1	1	1	1	0.0197939
S1_664305700	8	44327092	T/A	+	S1_664752913	1	447.213	1	1	1	1	0.00869498
S1_693962348	8	73983740	G/C	+	S1_693962823	1	0.475	1	1	1	1	0.0141815
S1_714080045	8	94101437	C/T	+	S1_714080076	1	0.031	1	1	1	1	0.0166619
S1_756664253	9	33059204	T/A	+	S1_756664254	1	0.001	1	1	1	1	0.0289597
S1_790982258	9	67377209	G/A	+	S1_790982259	1	0.001	1	1	1	1	0.0201934
S1_790982259	9	67377210	A/G	+	S1_790982261	1	0.002	1	1	1	1	0.0201934
S1_793601517	9	69996468	G/A	+	S1_793601518	1	0.001	1	1	1	1	0.17284
S1_800507843	10	1902763	C/T	+	S1_800507844	1	0.001	1	1	1	1	0.010203
S1_805071139	10	6466059	T/C	+	S1_805353143	1	282.004	1	1	1	1	0.109375
S1_838323955	10	39718875	A/G	+	S1_838323966	1	0.011	1	1	1	1	0.139612
S1_865982716	10	67377636	G/A	+	S1_865982717	1	0.001	1	1	1	1	0.248521
S1_897907031	10	99301951	A/G	+	S1_897907291	1	0.26	1	1	1	1	0.0751684
S1_897907291	10	99302211	G/T	+	S1_897907297	1	0.006	1	1	1	1	0.0679775
S1_899191453	10	100586373	G/C	+	S1_899191463	1	0.01	1	1	1	1	0.0788312
S1_899582234	11	110450	G/A	+	S1_899582260	1	0.026	1	1	1	1	0.0173859
S1_899582260	11	110476	C/A	+	S1_899582263	1	0.003	1	1	1	1	0.0173859
S1_902955962	11	3484178	A/C	+	S1_903090213	1	134.251	1	1	1	1	0.0188609
S1_922260114	11	22788330	T/A	+	S1_922260115	1	0.001	1	1	1	1	0.0120464
S1_924848784	11	25377000	A/G	+	S1_924848786	1	0.002	1	1	1	1	0.0116263
S1_924848786	11	25377002	A/T	+	S1_924848787	1	0.001	1	1	1	1	0.0116263
S1_983400257	11	83928473	G/T	+	S1_983400258	1	0.001	1	1	1	1	0.138889
S1_992427544	11	92955760	C/T	+	S1_992427930	1	0.386	1	1	1	1	0.0246755
S1_1006000523	12	13212447	G/A	+	S1_1006000546	1	0.023	1	1	1	1	0.00228309
S1_1015602745	12	22814669	C/T	+	S1_1015603385	1	0.64	1	1	1	1	0.0241787
S1_1023798429	12	31010353	G/C	+	S1_1029966103	1	6167.67	1	1	1	1	0.0109877
S1_1065824007	12	73035931	T/A	+	S1_1065824008	1	0.001	1	1	1	1	0.0217284
S1_1071133501	12	78345425	A/T	+	S1_1071133527	1	0.026	1	1	1	1	0.0247774
S1_1073714126	12	80926050	G/A	+	S1_1073759952	1	45.826	1	1	1	1	0.011903
S1_1080196392	12	87408316	C/G	+	S1_1080196402	1	0.01	1	1	1	1	0.0724656
S1_1164985639	14	4751376	T/C	+	S1_1164985680	1	0.041	1	1	1	1	0.0614612
S1_1165658609	14	5424346	T/A	+	S1_1165658613	1	0.004	1	1	1	1	0.0101
S1_1180097066	14	19862803	T/C	+	S1_1180097088	1	0.022	1	1	1	1	0.0170162
S1_1211638723	14	51404460	A/G	+	S1_1211638725	1	0.002	1	1	1	1	0.0332937
S1_1221759890	15	69518	T/A	+	S1_1221759891	1	0.001	1	1	1	1	0.0240817
S1_1226339424	15	4649052	T/C	+	S1_1226339437	1	0.013	1	1	1	1	0.00787352
S1_1229449039	15	7758667	A/C	+	S1_1229449061	1	0.022	1	1	1	1	0.0159049
S1_1274672446	15	52982074	C/G	+	S1_1274672451	1	0.005	1	1	1	1	0.235828
S1_1274672451	15	52982079	G/A	+	S1_1274672452	1	0.001	1	1	1	1	0.235828
S1_1282030710	15	60340338	C/T	+	S1_1282031101	1	0.391	1	1	1	1	0.0352469
S1_1282219453	15	60529081	C/T	+	S1_1282219470	1	0.017	1	1	1	1	0.179695
S1_1282654939	15	60964567	T/C	+	S1_1282654947	1	0.008	1	1	1	1	0.013511
S1_1284798988	15	63108616	C/T	+	S1_1284806328	1	7.34	1	1	1	1	0.0121933
S1_1316842839	16	27867814	G/A	+	S1_1316842843	1	0.004	1	1	1	1	0.0270062
S1_1330795794	16	41820769	C/T	+	S1_1330795798	1	0.004	1	1	1	1	0.0251932
S1_1332515941	16	43540916	T/A	+	S1_1332729399	1	213.458	1	1	1	1	0.00812954
S1_1338011918	17	2346137	T/A	+	S1_1338011919	1	0.001	1	1	1	1	0.0277551
S1_1338011919	17	2346138	C/G	+	S1_1338011920	1	0.001	1	1	1	1	0.0277551
S1_1338030551	17	2364770	C/T	+	S1_1338030853	1	0.302	1	1	1	1	0.0183422
S1_1340292439	17	4626658	A/T	+	S1_1340340376	1	47.937	1	1	1	1	0.00634895
S1_1349885286	17	14219505	C/A	+	S1_1349885287	1	0.001	1	1	1	1	0.0120464
S1_1375936588	17	40270807	T/G	+	S1_1375936589	1	0.001	1	1	1	1	0.0121933
S1_1375936589	17	40270808	T/A	+	S1_1375936590	1	0.001	1	1	1	1	0.0121933
S1_1377610382	17	41944601	T/C	+	S1_1378036724	1	426.342	1	1	1	1	0.0149219
S1_1385230040	17	49564259	T/A	+	S1_1385230070	1	0.03	1	1	1	1	0.0228013
S1_1426738499	18	39618488	A/G	+	S1_1426738547	1	0.048	1	1	1	1	0.022715
S1_1435064826	18	47944815	T/A	+	S1_1435065311	1	0.485	1	1	1	1	0.0475
S1_1438714100	18	51594089	T/A	+	S1_1438714103	1	0.003	1	1	1	1	0.2176
S1_1442568020	18	55448009	A/G	+	S1_1442568036	1	0.016	1	1	1	1	0.0105251
S1_1442568036	18	55448025	C/A	+	S1_1442568046	1	0.01	1	1	1	1	0.0105251
S1_1448075742	18	60955731	A/T	+	S1_1448075774	1	0.032	1	1	1	1	0.2496
S1_1452716482	19	3663324	A/G	+	S1_1452731417	1	14.935	1	1	1	1	0.0170888
S1_1452731417	19	3678259	T/A	+	S1_1452731418	1	0.001	1	1	1	1	0.0157617
S1_1457235538	19	8182380	A/T	+	S1_1457235539	1	0.001	1	1	1	1	0.0203993
S1_1465074050	19	16020892	T/A	+	S1_1465227112	1	153.062	1	1	1	1	0.122449
S1_1493878716	19	44825558	A/G	+	S1_1493878764	1	0.048	1	1	1	1	0.00238094
S1_1493878764	19	44825606	A/G	+	S1_1493878765	1	0.001	1	1	1	1	0.00238094
S1_1495061870	19	46008712	T/C	+	S1_1495061872	1	0.002	1	1	1	1	0.25
S1_1507775345	19	58722187	A/T	+	S1_1507775347	1	0.002	1	1	1	1	0.234375
S1_1509460229	19	60407071	T/A	+	S1_1509460231	1	0.002	1	1	1	1	0.0124204
S1_1509460231	19	60407073	C/A	+	S1_1509460232	1	0.001	1	1	1	1	0.0124204
S1_1513091704	19	64038546	C/A	+	S1_1513091727	1	0.023	1	1	1	1	0.155325
S1_1514861893	20	1513992	G/T	+	S1_1514861930	1	0.037	1	1	1	1	0.0208239
S1_1514861930	20	1514029	A/C	+	S1_1514861971	1	0.041	1	1	1	1	0.022715
S1_1529310756	20	15962855	T/C	+	S1_1529310805	1	0.049	1	1	1	1	0.0632002
S1_1535508233	20	22160332	C/T	+	S1_1535508250	1	0.017	1	1	1	1	0.0207622
S1_1538811219	20	25463318	T/C	+	S1_1540515105	1	1703.89	1	1	1	1	0.00740699
S1_1559536965	20	46189064	G/A	+	S1_1559537036	1	0.071	1	1	1	1	0.17284
S1_1561114707	20	47766806	T/C	+	S1_1561146393	1	31.686	1	1	1	1	0.0120464
S1_1564140043	20	50792142	C/G	+	S1_1564140444	1	0.401	1	1	1	1	0.012498
S1_1578742541	21	10081929	G/A	+	S1_1578742556	1	0.015	1	1	1	1	0.0061726
S1_1578742582	21	10081970	A/T	+	S1_1579406212	1	663.63	1	1	1	1	0.0144896
S1_1579406212	21	10745600	C/T	+	S1_1579406353	1	0.141	1	1	1	1	0.0199917
S1_1603503955	21	34843343	A/G	+	S1_1603503963	1	0.008	1	1	1	1	0.195556
S1_1603503963	21	34843351	T/C	+	S1_1604219499	1	715.536	1	1	1	1	0.222222
S1_1610336827	21	41676215	T/A	+	S1_1610336828	1	0.001	1	1	1	1	0.134716
S1_1617356834	21	48696222	G/A	+	S1_1617356838	1	0.004	1	1	1	1	0.0259556
S1_1617356838	21	48696226	A/T	+	S1_1617356839	1	0.001	1	1	1	1	0.0259556
S1_1617356839	21	48696227	T/C	+	S1_1617356841	1	0.002	1	1	1	1	0.0259556
S1_1619080990	21	50420378	T/C	+	S1_1619080994	1	0.004	1	1	1	1	0.0332937
S1_1619080995	21	50420383	A/C	+	S1_1619081004	1	0.009	1	1	1	1	0.0175383
S1_1622410390	21	53749778	T/A	+	S1_1622410393	1	0.003	1	1	1	1	0.0203993
S1_1622410393	21	53749781	A/G	+	S1_1622410394	1	0.001	1	1	1	1	0.0203993
S1_1625179106	21	56518494	G/T	+	S1_1625179107	1	0.001	1	1	1	1	0.0302734
S1_1625179107	21	56518495	G/C	+	S1_1625179109	1	0.002	1	1	1	1	0.0302734
S1_1625179109	21	56518497	C/G	+	S1_1625179111	1	0.002	1	1	1	1	0.0302734
S1_1640091036	22	5536189	G/A	+	S1_1640091061	1	0.025	1	1	1	1	0.110175
S1_1640091061	22	5536214	T/C	+	S1_1640091085	1	0.024	1	1	1	1	0.110175
S1_1658446983	22	23892136	C/A	+	S1_1658446990	1	0.007	1	1	1	1	0.24
S1_1674195139	22	39640292	C/T	+	S1_1674195143	1	0.004	1	1	1	1	0.14876
S1_1678654861	22	44100014	A/T	+	S1_1678654885	1	0.024	1	1	1	1	0.0138861
S1_1684007666	22	49452819	A/G	+	S1_1684007671	1	0.005	1	1	1	1	0.169344
S1_1692768021	23	7217638	A/G	+	S1_1692770595	1	2.574	1	1	1	1	0.0538776
S1_1705957088	23	20406705	A/C	+	S1_1705957089	1	0.001	1	1	1	1	0.0163889
S1_1740980814	23	55430431	G/A	+	S1_1740980815	1	0.001	1	1	1	1	0.0178512
S1_1769054340	24	20129191	T/G	+	S1_1769054341	1	0.001	1	1	1	1	0.0356653
S1_1769054341	24	20129192	G/A	+	S1_1769054343	1	0.002	1	1	1	1	0.0356653
S1_1769054343	24	20129194	T/C	+	S1_1769054344	1	0.001	1	1	1	1	0.0356653
S1_1786144151	24	37219002	C/G	+	S1_1786144153	1	0.002	1	1	1	1	0.0246755
S1_1786144153	24	37219004	G/T	+	S1_1786146060	1	1.907	1	1	1	1	0.0433884
S1_1786146060	24	37220911	C/A	+	S1_1787779500	1	1633.44	1	1	1	1	0.0151479
S1_1792192015	24	43266866	C/T	+	S1_1792192039	1	0.024	1	1	1	1	0.109375
S1_1810549536	24	61624387	C/A	+	S1_1810549551	1	0.015	1	1	1	1	0.0197288
S1_1813395861	24	64470712	C/T	+	S1_1813395869	1	0.008	1	1	1	1	0.0453515
S1_1813395869	24	64470720	G/T	+	S1_1813395894	1	0.025	1	1	1	1	0.0453515
S1_1817039498	25	2026475	C/A	+	S1_1817044159	1	4.661	1	1	1	1	0.0138861
S1_1834626601	25	19613578	T/A	+	S1_1834626602	1	0.001	1	1	1	1	0.0228882
S1_1834627129	25	19614106	A/G	+	S1_1835539831	1	912.702	1	1	1	1	0.00806398
S1_1848612711	25	33599688	G/T	+	S1_1848612712	1	0.001	1	1	1	1	0.0114053
S1_1858430366	25	43417343	C/A	+	S1_1858430385	1	0.019	1	1	1	1	0.231879
S1_1859068476	25	44055453	T/A	+	S1_1859068479	1	0.003	1	1	1	1	0.0332937
S1_1866467371	25	51454348	C/T	+	S1_1866467391	1	0.02	1	1	1	1	0.00684899
S1_1885324926	26	11201966	T/C	+	S1_1885324934	1	0.008	1	1	1	1	0.0151479
S1_1890218342	26	16095382	G/A	+	S1_1892269983	1	2051.64	1	1	1	1	0.011903
S1_1893951868	26	19828908	C/T	+	S1_1893951901	1	0.033	1	1	1	1	0.0210872
S1_1929924922	26	55801962	G/C	+	S1_1929930590	1	5.668	1	1	1	1	0.214844
S1_1963450904	337	255705	C/T	+	S1_1963450921	1	0.017	1	1	1	1	0.242215
S1_1963450921	337	255722	A/T	+	S1_1963450928	1	0.007	1	1	1	1	0.177515
S1_1963450928	337	255729	T/A	+	S1_1963450931	1	0.003	1	1	1	1	0.177515
S1_10778868	1	10778868	G/A	+	S1_10778890	1	0.022	1	1	1	1	0.0533998
S1_10778890	1	10778890	G/C	+	S1_10778913	1	0.023	1	1	1	1	0.0533998
S1_10778913	1	10778913	G/A	+	S1_10778920	1	0.007	1	1	1	1	0.0533998
S1_90968997	1	90968997	T/C	+	S1_90968999	1	0.002	1	1	1	1	0.130178
S1_188103577	3	4770771	T/C	+	S1_188103578	1	0.001	1	1	1	1	0.0142827
S1_188103578	3	4770772	A/C	+	S1_188103583	1	0.005	1	1	1	1	0.0142827
S1_201676949	3	18344143	T/C	+	S1_201676950	1	0.001	1	1	1	1	0.0399306
S1_201676950	3	18344144	T/C	+	S1_201676951	1	0.001	1	1	1	1	0.0399306
S1_201676951	3	18344145	A/G	+	S1_201676954	1	0.003	1	1	1	1	0.0399306
S1_348891663	5	2381840	G/A	+	S1_348891664	1	0.001	1	1	1	1	0.213018
S1_355003548	5	8493725	T/G	+	S1_355003549	1	0.001	1	1	1	1	0.0322222
S1_355003549	5	8493726	C/A	+	S1_355003551	1	0.002	1	1	1	1	0.0322222
S1_418762166	5	72252343	C/T	+	S1_418762175	1	0.009	1	1	1	1	0.00840276
S1_418762212	5	72252389	C/G	+	S1_418762217	1	0.005	1	1	1	1	0.00840276
S1_545969811	7	4242321	T/A	+	S1_545981008	1	11.197	1	1	1	1	0.0213802
S1_787501810	9	63896761	C/T	+	S1_787501814	1	0.004	1	1	1	1	0.00374527
S1_787784785	9	64179736	C/T	+	S1_787784800	1	0.015	1	1	1	1	0.0553633
S1_794261384	9	70656335	G/T	+	S1_794261410	1	0.026	1	1	1	1	0.0156211
S1_857582290	10	58977210	T/G	+	S1_857582292	1	0.002	1	1	1	1	0.0948118
S1_889818194	10	91213114	C/T	+	S1_889818234	1	0.04	1	1	1	1	0.0443483
S1_889818234	10	91213154	A/G	+	S1_889818236	1	0.002	1	1	1	1	0.0443483
S1_897906994	10	99301914	C/G	+	S1_897907013	1	0.019	1	1	1	1	0.0766947
S1_897907013	10	99301933	C/T	+	S1_897907031	1	0.018	1	1	1	1	0.0766947
S1_899232605	10	100627525	C/A	+	S1_899233057	1	0.452	1	1	1	1	0.0524691
S1_963024024	11	63552240	G/T	+	S1_963024032	1	0.008	1	1	1	1	0.0142827
S1_981023622	11	81551838	T/C	+	S1_981023623	1	0.001	1	1	1	1	0.166205
S1_987516322	11	88044538	C/A	+	S1_987516323	1	0.001	1	1	1	1	0.211203
S1_1005559057	12	12770981	A/G	+	S1_1005559061	1	0.004	1	1	1	1	0.0106371
S1_1060007759	12	67219683	G/A	+	S1_1060007760	1	0.001	1	1	1	1	0.0181756
S1_1060007760	12	67219684	C/T	+	S1_1060007762	1	0.002	1	1	1	1	0.0181756
S1_1065135532	12	72347456	C/T	+	S1_1065135572	1	0.04	1	1	1	1	0.0142827
S1_1077733022	12	84944946	T/C	+	S1_1077733047	1	0.025	1	1	1	1	0.0202616
S1_1112282377	13	32009335	A/G	+	S1_1112282385	1	0.008	1	1	1	1	0.024375
S1_1215606357	14	55372094	T/A	+	S1_1215606358	1	0.001	1	1	1	1	0.0322222
S1_1233004400	15	11314028	C/T	+	S1_1233181278	1	176.878	1	1	1	1	0.0322222
S1_1241210873	15	19520501	A/G	+	S1_1241336140	1	125.267	1	1	1	1	0.0763889
S1_1319833557	16	30858532	G/A	+	S1_1319833558	1	0.001	1	1	1	1	0.0293848
S1_1319833558	16	30858533	C/G	+	S1_1319833559	1	0.001	1	1	1	1	0.0293848
S1_1319833559	16	30858534	A/T	+	S1_1319833560	1	0.001	1	1	1	1	0.0293848
S1_1382631277	17	46965496	C/T	+	S1_1382631297	1	0.02	1	1	1	1	0.0553633
S1_1385151430	17	49485649	C/A	+	S1_1385151452	1	0.022	1	1	1	1	0.0145953
S1_1396634606	18	9514595	T/G	+	S1_1396634613	1	0.007	1	1	1	1	0.0237954
S1_1406373351	18	19253340	A/G	+	S1_1406629713	1	256.362	1	1	1	1	0.0399306
S1_1438712763	18	51592752	T/C	+	S1_1438712774	1	0.011	1	1	1	1	0.0355072
S1_1438712774	18	51592763	C/T	+	S1_1438712786	1	0.012	1	1	1	1	0.0355072
S1_1442137644	18	55017633	A/T	+	S1_1442137672	1	0.028	1	1	1	1	0.119172
S1_1527939123	20	14591222	C/A	+	S1_1527939126	1	0.003	1	1	1	1	0.0023148
S1_1529309995	20	15962094	T/C	+	S1_1529310756	1	0.761	1	1	1	1	0.0524691
S1_1570504454	21	1843842	G/C	+	S1_1570504461	1	0.007	1	1	1	1	0.0114927
S1_1619461429	21	50800817	G/T	+	S1_1619461431	1	0.002	1	1	1	1	0.130178
S1_1628646743	21	59986131	G/A	+	S1_1628646744	1	0.001	1	1	1	1	0.0142827
S1_1628646744	21	59986132	T/A	+	S1_1628646746	1	0.002	1	1	1	1	0.0142827
S1_1628646746	21	59986134	C/A	+	S1_1628646748	1	0.002	1	1	1	1	0.0142827
[truncated: 1,201 more rows]

## Sheet: Table S6
Marker 1	Chromosome	Position	alleles	strand	Marker 2	Distance in markers	Distance in kb	EM - R Squared	EM - D Prime	CHM - R Squared	CHM - D Prime	CHM - signed D
[truncated: 1,292 more rows]

[truncated: 2 more sheets: Table S7, Table S8]
